# Supplementary material for: Systems biology approaches toward autosomal dominant polycystic kidney disease (ADPKD)
Source: Clin Transl Med. 2020 Jan 6;9:1. doi: 10.1186/s40169-019-0254-5 (PMC6944722; doi:10.1186/s40169-019-0254-5)
Supplement: Supplementary file 1 — Additional file 1. [file 40169_2019_254_MOESM1_ESM.xlsx]

## Sheet: Normal vs. MCT
DE genes
ID	adj.P.Val	logFC	Gene.symbol
203815_at	0.000444	4.60831	GSTT1
220065_at	0.000444	4.23152	TNMD
210327_s_at	0.000444	-2.62052	AGXT
203889_at	0.000802	1.82214	SCG5
205713_s_at	0.001836	3.37151	COMP
206561_s_at	0.003258	3.62727	AKR1B10
233040_at	0.007483	-2.50452	PLEKHA5
231591_at	0.008791	-2.32748	DMGDH
230883_at	0.008791	-2.85067	NXPH2
231256_at	0.009746	-2.25129	LOC727944
219722_s_at	0.009746	-2.31903	GDPD3
205477_s_at	0.01017	1.88907	AMBP
227091_at	0.011615	1.56162	CCDC146
1554542_at	0.011615	-1.05317	SLC25A48
202502_at	0.011615	-1.18999	ACADM
219833_s_at	0.011615	1.44758	EFHC1
238584_at	0.011615	1.74043	IQCA1
218699_at	0.011615	-1.24456	RAB29
225081_s_at	0.011615	1.53981	CDCA7L
236561_at	0.011615	1.93771	TGFBR1
219684_at	0.011615	1.76012	RTP4
235527_at	0.011615	3.29359	DLGAP1
213710_s_at	0.011615	-1.23672	CALM1
242998_at	0.011615	-3.15766	RDH12
217487_x_at	0.011615	-1.38486	FOLH1B
1553721_at	0.011615	-0.971587	RNF152
206149_at	0.011615	-0.929709	CHP2
243799_x_at	0.011615	-2.81926	ANGPTL3
226101_at	0.011847	-0.981789	PRKCE
1553151_at	0.011955	-2.44658	ATP6V0D2
231632_at	0.012824	-1.75825	ERICH4
219551_at	0.013446	-1.52871	EAF2
214681_at	0.01429	-1.99147	GK
209123_at	0.01429	-1.27093	QDPR
1554668_a_at	0.01429	-3.07544	FAM151A
211571_s_at	0.01429	2.24577	VCAN
217583_at	0.01429	-2.93057	LOC101929036
230949_at	0.01429	-3.48307	SLC23A3
208807_s_at	0.01429	1.01205	CHD3
206030_at	0.01429	-1.36427	ASPA
209646_x_at	0.01429	-1.6196	ALDH1B1
217767_at	0.01429	3.1435	C3
210084_x_at	0.01429	1.48101	TPSAB1
231686_at	0.01429	-1.00729	GATM
207651_at	0.014442	2.51255	GPR171
222083_at	0.014442	-1.32028	GLYAT
239726_at	0.014442	1.70271	ANK3
231310_at	0.014442	-1.41058	TRIM71
221911_at	0.014442	1.58649	ETV1
206119_at	0.014442	-1.72399	BHMT
218489_s_at	0.014442	-0.965159	ALAD
228141_at	0.014442	1.13277	GPX8
227695_at	0.014442	-2.35926	LOC100287413
203908_at	0.014442	-1.25739	SLC4A4
223732_at	0.014533	-1.88057	SLC23A1
1558426_x_at	0.015282	0.72109	ORAI2
229070_at	0.015282	-1.32284	ADTRP
219678_x_at	0.015282	0.772848	DCLRE1C
220116_at	0.015519	-2.57033	KCNN2
206955_at	0.016009	-1.05149	LOC101930168
213629_x_at	0.016009	-1.36404	MT1F
239983_at	0.016112	-1.98049	SLC30A8
239161_at	0.01652	-1.46384	FDX1
223121_s_at	0.016878	2.46752	SFRP2
209005_at	0.016878	-1.16128	FBXL5
207567_at	0.017611	-1.16279	SLC13A2
209959_at	0.017611	-1.53936	NR4A3
205307_s_at	0.017611	-1.93144	KMO
235023_at	0.017611	2.12742	VPS13C
223582_at	0.017611	-2.53465	ADGRV1
235182_at	0.017611	-1.15806	ISM1
200635_s_at	0.018284	0.871812	PTPRF
213010_at	0.0185	1.11443	PRKCDBP
204429_s_at	0.0185	-1.48746	SLC2A5
214382_at	0.0185	-1.24526	UNC93A
209228_x_at	0.0185	1.31216	TUSC3
225342_at	0.019372	-1.13095	LOC100507855
214423_x_at	0.019567	-1.50137	ALDOB
201195_s_at	0.019659	-1.35182	SLC7A5
209909_s_at	0.019659	1.36949	TGFB2
237058_x_at	0.019659	-1.13791	SLC6A13
203335_at	0.019659	-1.72852	PHYH
223494_at	0.019659	1.66722	MGEA5
202004_x_at	0.019659	-0.859729	SDHC
200956_s_at	0.020183	1.25676	SSRP1
235327_x_at	0.020717	0.740847	UBXN2A
227865_at	0.020717	-1.57629	IDNK
33304_at	0.020717	1.10537	ISG20
203672_x_at	0.020717	-1.02873	TPMT
201261_x_at	0.020717	1.25605	BGN
220801_s_at	0.020717	-2.11993	HAO2
237827_at	0.020717	-0.710194	FAM205C
1553970_s_at	0.020717	-2.70505	CEL
209201_x_at	0.020717	2.03008	CXCR4
1555175_a_at	0.020717	-1.40643	PBLD
220940_at	0.020717	2.21067	ANKRD36B
233155_at	0.020717	-2.10714	UPP2
227370_at	0.021003	1.56569	FAM171B
206010_at	0.021003	2.29649	HABP2
205848_at	0.021003	-1.74845	GAS2
214203_s_at	0.021026	-0.770427	LOC102724788
214456_x_at	0.021026	1.06633	SAA2
230419_at	0.021026	-0.99566	SOX9-AS1
227929_at	0.021077	-1.0847	LIN7A
223915_at	0.021077	1.19847	BCOR
205020_s_at	0.021077	0.766629	ARL4A
207071_s_at	0.021077	-1.19199	ACO1
202965_s_at	0.021077	2.39465	CAPN6
203560_at	0.021077	-1.35621	GGH
236639_at	0.021077	-1.25126	SLC16A12-AS1
203726_s_at	0.021215	1.91322	LAMA3
232346_at	0.021215	1.17205	LOC388692
207134_x_at	0.022037	1.8118	TPSB2
205502_at	0.022037	-2.12002	CYP17A1
203409_at	0.022037	1.47201	DDB2
214999_s_at	0.022037	-1.71767	RAB11FIP3
234008_s_at	0.022037	-0.879826	CES3
203790_s_at	0.022288	-1.42791	RIDA
201347_x_at	0.022288	-1.09381	GRHPR
221008_s_at	0.022434	-3.12122	ETNPPL
212731_at	0.022434	-1.05005	ANKRD46
232184_at	0.022512	-0.967834	ALS2
213704_at	0.022542	-1.1992	SNORD45C
205751_at	0.022542	-1.18795	SH3GL2
243372_at	0.022542	-0.958244	HSPD1
227074_at	0.022542	1.56135	CCDC18-AS1
223268_at	0.022542	-1.06888	C11orf54
1559069_at	0.022542	-0.715914	ST20-MTHFS
228796_at	0.022542	-1.04131	CPNE4
1560446_at	0.022542	-0.656406	IPO5P1
223226_x_at	0.022542	0.842388	SSBP4
218701_at	0.022542	-0.895089	LACTB2
226860_at	0.022542	-0.921134	TMEM19
1558333_at	0.022542	-0.777349	C22orf15
230645_at	0.022542	-1.31961	FRMD3
213436_at	0.023215	1.10157	CNR1
220503_at	0.023795	-0.853134	SLC13A1
204224_s_at	0.024382	-1.46506	GCH1
1556667_at	0.024382	-1.55223	FTCDNL1
205355_at	0.024382	-2.10794	ACADSB
206840_at	0.024605	-3.60299	AFM
231917_at	0.024627	-0.819233	GFM2
229241_at	0.024713	-1.55375	LDHD
202047_s_at	0.024717	0.8133	CBX6
204720_s_at	0.024717	-1.17919	DNAJC6
215783_s_at	0.024717	-1.64954	ALPL
226649_at	0.02502	-1.39	PANK1
236798_at	0.02502	-1.11292	LINC00888
212922_s_at	0.025026	0.914395	SMYD2
206065_s_at	0.025026	-1.37144	DPYS
203914_x_at	0.025026	-2.30188	HPGD
215321_at	0.025026	-1.0264	RUNDC3B
212951_at	0.025026	-1.46787	ADGRF5
1554582_a_at	0.025026	-1.06764	ETFBKMT
230389_at	0.025026	1.22053	FNBP1
206551_x_at	0.025266	0.724293	KLHL24
210299_s_at	0.025266	1.55902	FHL1
214723_x_at	0.025266	2.0354	ANKRD36
235760_at	0.025266	-0.786108	NSD1
223441_at	0.025266	-1.10616	SLC17A5
209173_at	0.025266	2.96711	AGR2
207069_s_at	0.025266	-1.16396	SMAD6
204613_at	0.025266	-0.969469	PLCG2
209276_s_at	0.025266	-0.948836	GLRX
229506_at	0.025639	-0.858164	PPM1L
222392_x_at	0.025639	0.832765	PERP
204304_s_at	0.025717	2.62808	PROM1
228261_at	0.025725	0.656902	MIB2
209699_x_at	0.026756	0.990762	LOC101930400
210074_at	0.026756	-1.98786	CTSV
235308_at	0.026756	0.910023	ZBTB20
1552766_at	0.026756	-0.894536	HS6ST2
1552348_at	0.026756	-0.775325	PRSS33
235210_s_at	0.026756	1.82169	SBSPON
227446_s_at	0.026756	-1.18809	DHRS4-AS1
211890_x_at	0.026756	-2.54311	CAPN3
228752_at	0.026756	0.583535	CRACR2A
220951_s_at	0.026756	-1.35982	A1CF
231693_at	0.026756	-1.38315	FABP1
221447_s_at	0.026817	1.06449	GLT8D2
213537_at	0.027115	1.76573	HLA-DPA1
224694_at	0.027152	1.47963	ANTXR1
205308_at	0.027681	0.6887	ZC2HC1A
219840_s_at	0.027745	-1.70735	TCL6
226769_at	0.027745	1.50565	FIBIN
225272_at	0.027856	-1.15023	SAT2
205675_at	0.028248	-2.34249	MTTP
1554462_a_at	0.028248	-0.994371	DNAJB9
241905_at	0.028271	1.62443	PIK3C2A
223986_x_at	0.028271	-0.968306	DMRT2
235927_at	0.028281	1.40262	XPO1
212531_at	0.028281	1.38026	LCN2
233047_at	0.028591	-0.659616	FRMD7
242601_at	0.028591	-1.76718	HEPACAM2
230375_at	0.028591	1.29847	PNISR
1562738_a_at	0.028591	-0.60151	USP3-AS1
238765_at	0.028591	-0.597453	ATP6V1G1
226875_at	0.028591	1.8986	DOCK11
208745_at	0.028591	-0.622413	ATP5L
209752_at	0.028591	2.52632	REG1A
1562256_at	0.028996	-0.758694	NLRP1
218790_s_at	0.028996	-0.706078	TMLHE
220236_at	0.028996	-1.10167	PDPR
223661_at	0.028996	-0.992089	NUCKS1
201621_at	0.028996	0.789157	NBL1
206576_s_at	0.028996	-0.701671	CEACAM1
207560_at	0.028996	-0.93941	SLC28A1
214715_x_at	0.029107	0.739933	ZNF160
1557126_a_at	0.029136	-1.83061	PLD1
241483_at	0.030019	-1.69361	CLNK
203185_at	0.030229	1.69995	RASSF2
206964_at	0.030287	-1.98654	NAT8B
216700_at	0.030448	-0.641521	TRIO
223699_at	0.030474	-1.81402	CNDP1
203892_at	0.030866	1.85254	WFDC2
217428_s_at	0.030866	0.982702	COL10A1
205557_at	0.030866	-1.18976	LOC149684
214711_at	0.030866	-0.778348	GATC
230682_x_at	0.030904	0.88456	ABCC3
213135_at	0.030904	1.17893	TIAM1
205624_at	0.031179	3.9792	CPA3
223596_at	0.031207	-1.67358	SLC12A6
230259_at	0.031492	-1.17771	FUOM
223800_s_at	0.031612	-1.34351	LIMS4
214490_at	0.032027	-1.46752	ARSF
202018_s_at	0.032027	4.73763	LTF
201963_at	0.032027	-0.68839	ACSL1
38158_at	0.032027	-1.36183	ESPL1
236007_at	0.032027	1.4856	AKAP10
214307_at	0.032027	-0.79286	HGD
232282_at	0.032027	-0.707466	WNK3
236261_at	0.032027	-1.20847	OSBPL6
235938_at	0.032027	0.933748	ARMC9
223475_at	0.032027	1.21748	CRISPLD1
226218_at	0.032027	3.39701	IL7R
215715_at	0.032557	-0.664903	SLC6A2
213566_at	0.032618	2.43017	RNASE6
203116_s_at	0.032618	-1.02609	FECH
231230_at	0.032718	-1.04923	KCNK10
208733_at	0.032846	-1.32307	RAB2A
200951_s_at	0.032864	1.80539	CCND2
210377_at	0.033201	-1.1019	ACSM3
221004_s_at	0.033486	1.22356	ITM2C
221023_s_at	0.033486	-0.749772	KCNH6
229413_s_at	0.033486	0.965094	PCGF3
221899_at	0.033486	1.73059	N4BP2L2
230921_s_at	0.033486	-0.865495	MAP3K12
203157_s_at	0.033486	-1.29406	GLS
231784_s_at	0.033486	-1.03286	DCAF13
213374_x_at	0.033486	-1.12514	HIBCH
202073_at	0.033486	-1.10555	OPTN
206696_at	0.033547	1.05594	GPR143
202598_at	0.033547	1.39275	S100A13
204415_at	0.033733	0.860853	IFI6
203435_s_at	0.033733	-1.38492	MME
204019_s_at	0.033763	-1.39432	SH3YL1
228708_at	0.033763	1.42123	RAB27B
204834_at	0.033763	1.2176	FGL2
204439_at	0.033931	1.31677	IFI44L
211202_s_at	0.034186	0.680129	KDM5B
228080_at	0.034186	1.121	LAYN
238160_at	0.034186	-1.06959	ACOT12
212434_at	0.034455	-1.05262	GRPEL1
206392_s_at	0.034455	2.52232	RARRES1
210398_x_at	0.034534	-0.805528	FUT6
224460_s_at	0.035233	-1.3977	L2HGDH
243027_at	0.035397	-0.588731	IGSF5
238751_at	0.035692	1.11888	SORBS2
202266_at	0.035692	-0.848602	TDP2
242324_x_at	0.035738	-1.08523	CCBE1
231980_at	0.035738	-0.906991	DOK6
209340_at	0.035738	-0.959168	UAP1
204151_x_at	0.035738	0.916403	AKR1C1
220148_at	0.035738	-1.07084	ALDH8A1
227384_s_at	0.035738	2.19834	LOC727820
238783_at	0.035738	1.24	TMEM161B
211697_x_at	0.035738	-0.643194	PNO1
209584_x_at	0.035738	0.682386	APOBEC3C
205194_at	0.035738	-0.921852	PSPH
214552_s_at	0.035738	0.8117	RABEP1
223782_s_at	0.035738	-1.14896	TINAG
234762_x_at	0.035738	0.814469	NLN
204041_at	0.035738	-0.941196	MAOB
232422_at	0.036378	-3.1451	GGACT
218995_s_at	0.036378	0.893174	EDN1
208667_s_at	0.036378	-0.681012	ST13
219626_at	0.036378	0.779914	MAP7D3
208335_s_at	0.036378	3.36216	ACKR1
206710_s_at	0.036378	-1.24513	EPB41L3
222796_at	0.036378	0.66848	ATP5J2-PTCD1
203868_s_at	0.036378	1.16905	VCAM1
244766_at	0.036464	0.98625	LOC102723773
238441_at	0.036464	-0.79324	PRKAA2
229574_at	0.036464	1.16402	TRA2A
205217_at	0.036592	-0.611622	TIMM8A
222403_at	0.036711	-1.00019	MTCH2
204588_s_at	0.036745	-1.54221	SLC7A7
202112_at	0.036792	2.98007	VWF
231483_at	0.036992	-3.39858	LOC100505985
228438_at	0.036992	2.08851	MSC-AS1
203207_s_at	0.0372	-1.07335	MTFR1
33197_at	0.03727	-0.797086	MYO7A
1554595_at	0.03727	0.818722	SYMPK
207075_at	0.03727	1.43535	NLRP3
1552510_at	0.03727	-1.12053	SLC34A3
202733_at	0.03727	-1.01006	LOC101927705
243163_at	0.037378	-1.63607	HECW1
201012_at	0.037767	1.8601	ANXA1
213293_s_at	0.037767	1.41366	TRIM22
208729_x_at	0.037767	1.01079	HLA-B
204836_at	0.037857	-1.50036	GLDC
219703_at	0.037979	1.30508	MNS1
223266_at	0.037979	-0.970632	STRADB
204933_s_at	0.037979	2.0123	TNFRSF11B
233914_s_at	0.037979	0.794319	SBF2
233254_x_at	0.037979	0.536309	PTEN
242404_at	0.037979	-1.1169	GNB5
1569699_at	0.038005	-0.556573	AK7
229748_x_at	0.038005	0.921573	LOC100233156
238298_at	0.038005	-0.958617	LINC00845
208792_s_at	0.038005	2.16386	CLU
201426_s_at	0.038005	1.41749	VIM
220032_at	0.038005	1.02928	CPED1
231517_at	0.038005	-1.59895	ZYG11A
220988_s_at	0.038005	1.94303	C1QTNF3
205676_at	0.038005	-3.07281	CYP27B1
215322_at	0.038214	1.0226	LONRF1
206336_at	0.038214	2.87842	CXCL6
206085_s_at	0.038681	-1.28685	CTH
203650_at	0.038681	1.30025	PROCR
203895_at	0.038784	1.74888	PLCB4
220917_s_at	0.038784	0.774295	WDR19
205175_s_at	0.038784	-1.68846	KHK
216953_s_at	0.039102	-0.561772	WT1
205592_at	0.039102	-1.58803	SLC4A1
214205_x_at	0.039102	-1.05739	GLRX3
229288_at	0.039102	0.957984	EPHA7
204259_at	0.039102	2.35373	MMP7
1552362_a_at	0.039102	-1.6891	LEAP2
243977_at	0.039102	-0.50057	LOC541472
214221_at	0.039651	0.959166	ALMS1
201562_s_at	0.039736	-1.62443	SORD
223344_s_at	0.039736	1.38784	MS4A7
1552622_s_at	0.039736	0.782332	UPK3BL
219687_at	0.039736	0.770428	HHAT
224559_at	0.039896	3.28491	MALAT1
244777_at	0.040193	0.773052	DCP2
235496_at	0.040193	1.01124	HRCT1
1561951_at	0.040193	-0.837625	SLC5A12
236344_at	0.040596	-0.867087	PDE1C
222336_at	0.040596	0.497922	SMIM14
242274_x_at	0.040596	-0.97474	SLC25A42
205978_at	0.040723	-1.73045	KL
221058_s_at	0.040723	1.09604	CKLF
205222_at	0.041071	-1.21443	EHHADH
242271_at	0.041201	-2.01302	SLC26A9
204745_x_at	0.041478	-1.84259	MT1G
209757_s_at	0.041732	-0.895492	MYCN
209600_s_at	0.041862	-0.787379	ACOX1
203039_s_at	0.042199	-0.635568	NDUFS1
226877_at	0.042263	1.0853	RPL32P3
202096_s_at	0.042263	0.979937	TSPO
221875_x_at	0.042263	0.792972	HLA-F
239629_at	0.042278	1.2218	CFLAR
203222_s_at	0.042333	1.66777	TLE1
227451_s_at	0.042548	-1.62879	MCUR1
204143_s_at	0.043065	-1.41231	ENOSF1
216696_s_at	0.043065	-1.63652	PRODH2
225681_at	0.043065	3.56887	CTHRC1
219489_s_at	0.043065	1.05956	NXN
228195_at	0.043065	-1.44999	C2orf88
1554701_a_at	0.043065	0.724539	TBC1D16
223313_s_at	0.043065	0.903226	SNORA11E
209301_at	0.043065	-1.05662	CA2
223599_at	0.043065	-1.61343	TRIM6
205369_x_at	0.043065	-0.742207	DBT
205257_s_at	0.043065	-1.10953	AMPH
210227_at	0.043065	-1.21511	DLGAP2
232449_at	0.043382	1.05596	BCO2
227551_at	0.043382	-0.540162	ABHD17B
218638_s_at	0.04342	2.15343	LOC100130872
200834_s_at	0.04342	0.523582	RPS21
226597_at	0.04342	-1.02798	REEP6
206249_at	0.04342	-0.976098	MAP3K13
205697_at	0.04342	1.02503	SCGN
1556373_a_at	0.04342	0.624629	FAM185A
218170_at	0.04342	-0.790495	ISOC1
204565_at	0.04342	-1.05055	ACOT13
226688_at	0.04342	-0.788418	TCAIM
201035_s_at	0.043444	-0.838457	HADH
224043_s_at	0.043444	-1.80903	UPB1
207981_s_at	0.043444	-0.753637	ESRRG
1555612_s_at	0.043444	-1.9065	G6PC
221848_at	0.043444	-1.66032	ZGPAT
214803_at	0.043444	1.83242	CDH6
211298_s_at	0.043444	-3.02878	ALB
235993_at	0.043444	-0.520625	PSMF1
1564679_at	0.043444	-0.714337	ASB15
210544_s_at	0.043444	-1.23543	ALDH3A2
200657_at	0.043796	-0.869286	SLC25A5
213624_at	0.043844	-1.55769	SMPDL3A
204482_at	0.043957	0.652631	CLDN5
238327_at	0.044243	1.78763	ODF3B
230802_at	0.044256	-1.1873	ARHGAP24
228324_at	0.044437	-1.02025	CARNMT1
1553989_a_at	0.044499	-1.48653	ATP6V1C2
209445_x_at	0.044499	-0.767147	COA1
221236_s_at	0.044499	-0.609904	STMN4
204319_s_at	0.044549	1.65555	RGS10
226808_at	0.044667	1.31261	ZNF862
215600_x_at	0.044667	0.733305	FBXW12
224687_at	0.044785	-0.7913	ANKIB1
205311_at	0.04497	-1.39011	DDC
221069_s_at	0.04497	-0.744584	TACO1
225334_at	0.04497	-0.692856	BORCS7
242304_at	0.04497	-0.701017	LOC102724112
1561624_at	0.04497	-0.934916	LOC101927537
232489_at	0.04497	1.53347	TRMT13
202699_s_at	0.04497	0.596945	TMEM63A
202025_x_at	0.04497	-0.924426	ACAA1
220796_x_at	0.04497	0.677248	SLC35E1
201900_s_at	0.04497	-0.700344	AKR1A1
217984_at	0.04497	1.02306	RNASET2
212946_at	0.045177	-0.869876	VWA8
236004_at	0.045177	-0.681136	AP5M1
228241_at	0.045301	1.564	AGR3
219890_at	0.045301	0.853185	CLEC5A
223503_at	0.045301	1.6587	TMEM163
1556744_a_at	0.045301	1.5538	ZNF654
227708_at	0.045301	-0.828024	EEF1A1
202300_at	0.045301	-0.836074	LAMTOR5
229250_at	0.045301	-1.09364	TPCN2
238295_at	0.045301	0.782122	TEFM
217979_at	0.045301	0.86369	TSPAN13
237017_s_at	0.045301	-1.87147	LOC102723493
229860_x_at	0.045301	1.18946	C4orf48
242918_at	0.045301	1.64736	NASP
1554167_a_at	0.045301	-0.63948	GOLGA7
202108_at	0.045301	-1.11169	PEPD
204051_s_at	0.045301	1.91252	SFRP4
225570_at	0.045301	-0.803046	SLC41A1
212285_s_at	0.045301	0.690601	AGRN
236140_at	0.045377	-0.985782	GCLM
235498_at	0.045508	-0.878329	LRRIQ3
203231_s_at	0.045508	1.5915	ATXN1
220351_at	0.045908	1.52395	ACKR4
223391_at	0.045992	-0.531966	SGPP1
1552719_at	0.046012	0.80467	CASC4
226415_at	0.046012	-1.21174	VAT1L
207142_at	0.046012	-0.727846	KCNJ3
214434_at	0.046146	-0.836013	HSPA12A
225239_at	0.046338	2.68669	MIR612
224574_at	0.046338	0.99797	RNASEK-C17orf49
211828_s_at	0.046701	0.866847	TNIK
231930_at	0.046844	-1.91916	LOC643923
221675_s_at	0.046889	-1.08257	CHPT1
221392_at	0.046984	-0.512256	TAS2R4
203199_s_at	0.046984	-0.797492	MTRR
222380_s_at	0.046984	1.11952	PDCD6
206535_at	0.046984	-1.70937	SLC2A2
214414_x_at	0.046984	-0.674476	HBA2
236652_at	0.047176	-1.75146	LOC149703
228998_at	0.047176	0.633684	TNRC6B
207543_s_at	0.047176	-0.820845	P4HA1
203961_at	0.047176	-0.738428	NEBL
231840_x_at	0.047176	-0.71857	LYRM7
218322_s_at	0.047176	0.940481	ACSL5
221329_at	0.047325	-0.516005	OR52A1
244103_at	0.047325	-0.613084	SDE2
201397_at	0.047336	-0.800618	PHGDH
211289_x_at	0.047575	0.508761	CDK11A
200947_s_at	0.047778	-1.18649	GLUD1
202376_at	0.047778	3.87855	SERPINA3
201411_s_at	0.047874	-1.05165	PLEKHB2
223019_at	0.048019	1.01067	FAM129B
243562_at	0.048019	-2.7336	KNG1
215023_s_at	0.048019	-0.628986	PEX1
244455_at	0.048019	1.96871	KCNT2
207165_at	0.048019	-1.07845	HMMR
227704_at	0.048019	-0.634524	C19orf12
201645_at	0.048019	2.85489	TNC
201464_x_at	0.048019	-1.17853	JUN
214594_x_at	0.048019	0.574145	ATP8B1
209666_s_at	0.048019	-0.644985	CHUK
235573_at	0.048019	-0.710921	HSPH1
204290_s_at	0.048019	-1.57833	ALDH6A1
227742_at	0.048019	2.0543	CLIC6
205544_s_at	0.04805	-1.54559	CR2
201842_s_at	0.048064	0.792734	EFEMP1
223407_at	0.048317	0.743395	ENKD1
205673_s_at	0.048844	-1.61635	ASB9
237450_at	0.04887	-1.23967	LOC389332
205380_at	0.04887	-0.562286	PDZK1
238549_at	0.04887	1.03743	CBFA2T2
221571_at	0.04887	0.899802	TRAF3
217733_s_at	0.04887	1.3136	TMSB10
222775_s_at	0.049006	-0.655616	MRPL35
205608_s_at	0.049164	-0.535459	ANGPT1
228194_s_at	0.04922	-2.0495	SORCS1
239513_at	0.049268	-0.972005	ADORA2A-AS1
236966_at	0.04934	1.36434	ARMC8
1557258_a_at	0.04934	-0.863136	BCL10
203559_s_at	0.049456	-3.78629	AOC1
229327_s_at	0.049456	-1.52117	MAF
226545_at	0.049456	-1.05391	CD109
218254_s_at	0.049456	-0.823315	SAR1B
230212_at	0.049567	1.18086	SPRY1
206346_at	0.049567	-1.91924	PRLR
1559266_s_at	0.049567	-0.898383	SKIDA1
241915_at	0.049567	-1.41438	ACSM2B
1558577_at	0.049567	-0.572297	LOC148709
231825_x_at	0.04985	0.792834	ATF7IP

## Sheet: MCT vs SC
DE genes
ID	adj.P.Val	logFC	Gene.symbol
1561951_at	8.45e-09	-5.40819	SLC5A12
239468_at	2.59e-08	5.28859	MKX
220503_at	2.59e-08	-6.46344	SLC13A1
211298_s_at	2.59e-08	-5.43966	ALB
231623_at	2.59e-08	-5.04666	TMEM174
213764_s_at	2.59e-08	7.70343	MFAP5
219962_at	2.59e-08	-5.30705	ACE2
217238_s_at	6.04e-08	-8.57869	ALDOB
221305_s_at	6.04e-08	-4.97586	UGT1A3
207407_x_at	6.04e-08	-5.7786	CYP4A11
206457_s_at	8.87e-08	-6.47141	DIO1
237799_at	9.08e-08	-3.06344	SLC22A12
231068_at	1.19e-07	-5.91416	SLC47A2
214261_s_at	1.63e-07	-4.3442	ADH6
244723_at	1.63e-07	-3.79838	ACSM2A
223782_s_at	1.64e-07	-4.22562	TINAG
1554127_s_at	1.67e-07	2.99721	MSRB3
220951_s_at	2.12e-07	-3.23971	A1CF
209541_at	2.13e-07	4.5237	IGF1
205226_at	2.16e-07	5.98434	PDGFRL
205907_s_at	2.16e-07	6.22169	OMD
231683_at	2.26e-07	-3.76829	GLYAT
230644_at	2.5e-07	2.92497	LRFN5
225241_at	2.62e-07	2.93323	CCDC80
238428_at	2.95e-07	-4.18732	KCNJ15
207131_x_at	3.14e-07	-3.74344	GGT2
214307_at	3.14e-07	-4.706	HGD
209590_at	3.14e-07	3.45387	BMP7
206065_s_at	3.23e-07	-5.70427	DPYS
209309_at	3.95e-07	-5.5566	AZGP1
220801_s_at	3.95e-07	-4.87126	HAO2
227794_at	4.21e-07	-5.86388	LOC100287413
211682_x_at	4.21e-07	-3.10558	UGT2B28
232267_at	4.21e-07	3.39852	ADGRD1
214910_s_at	4.21e-07	-4.27001	APOM
227058_at	4.21e-07	3.54282	MEDAG
204948_s_at	5.53e-07	2.90496	FST
235904_at	5.82e-07	-6.39643	UGT3A1
205216_s_at	5.87e-07	-3.21521	APOH
1560885_x_at	5.87e-07	-4.0386	SLC17A1
202465_at	5.87e-07	3.00153	PCOLCE
209496_at	5.87e-07	2.84899	RARRES2
205477_s_at	5.87e-07	-2.80616	AMBP
206715_at	6.34e-07	-3.41492	TFEC
213568_at	6.34e-07	3.06312	OSR2
204532_x_at	6.48e-07	-5.80807	UGT1A1
215389_s_at	6.72e-07	3.85748	TNNT2
209101_at	8.31e-07	3.39194	CTGF
206263_at	8.31e-07	-2.31235	FMO4
207016_s_at	8.31e-07	3.21469	LOC101928635
212423_at	8.63e-07	2.45653	ZCCHC24
228228_at	8.76e-07	2.20063	DACT3
214079_at	8.93e-07	5.46934	DHRS2
235228_at	8.93e-07	3.78017	CCDC85A
241915_at	9.06e-07	-3.56241	ACSM2B
224997_x_at	9.06e-07	5.13968	MIR675
202431_s_at	9.06e-07	2.84687	MYC
218730_s_at	9.08e-07	5.23538	OGN
203908_at	9.08e-07	-3.56645	SLC4A4
230914_at	9.08e-07	-2.31543	HNF4A
232124_at	9.08e-07	1.48748	FAM198A
231202_at	9.08e-07	2.95179	ALDH1L2
205901_at	9.31e-07	4.61937	PNOC
203185_at	1.12e-06	1.54968	RASSF2
227506_at	1.27e-06	-4.65298	SLC16A9
220100_at	1.3e-06	-3.63626	SLC22A11
206535_at	1.32e-06	-4.17084	SLC2A2
217014_s_at	1.36e-06	-2.68	AZGP1P1
227198_at	1.38e-06	2.67278	AFF3
203860_at	1.42e-06	-2.23413	PCCA
204159_at	1.56e-06	2.30226	CDKN2C
206754_s_at	1.56e-06	-3.4968	CYP2B7P
205757_at	1.6e-06	-2.11113	ENTPD5
215603_x_at	1.6e-06	-3.08922	LOC102724197
227561_at	1.6e-06	2.5029	DDR2
222477_s_at	1.62e-06	-1.78673	TM7SF3
201431_s_at	1.66e-06	3.1789	DPYSL3
203435_s_at	1.72e-06	-3.8613	MME
205363_at	1.74e-06	-5.68731	BBOX1
214930_at	1.76e-06	4.32749	SLITRK5
209335_at	1.91e-06	2.86556	DCN
1552509_a_at	1.91e-06	4.02759	CD300LG
205844_at	1.91e-06	-3.93862	VNN1
205489_at	1.91e-06	-2.77072	CRYM
230022_at	1.92e-06	-3.26029	CLEC18A
236270_at	1.92e-06	2.02554	NFATC4
1553746_a_at	1.97e-06	-3.39229	OTOGL
205710_at	1.99e-06	-2.97298	LRP2
205544_s_at	2.15e-06	-2.65492	CR2
213422_s_at	2.37e-06	1.7093	MXRA8
229526_at	2.42e-06	-2.22249	AQP11
210299_s_at	2.42e-06	2.84543	FHL1
226415_at	2.42e-06	3.5967	VAT1L
206129_s_at	2.46e-06	-1.47263	ARSB
223732_at	2.52e-06	-3.34881	SLC23A1
229229_at	2.72e-06	-5.55992	AGXT2
219228_at	2.8e-06	2.33812	ZNF331
229116_at	2.81e-06	3.24647	CNKSR2
210377_at	2.82e-06	-2.26627	ACSM3
228186_s_at	3.05e-06	4.48364	RSPO3
228320_x_at	3.09e-06	-2.80886	BICDL1
222930_s_at	3.19e-06	-3.7795	AGMAT
205234_at	3.22e-06	-2.36834	SLC16A4
218469_at	3.22e-06	5.08248	GREM1
220327_at	3.3e-06	4.0584	VGLL3
227846_at	3.3e-06	1.83721	GPR176
203159_at	3.31e-06	-2.36393	GLS
226649_at	3.41e-06	-2.77101	PANK1
229497_at	3.67e-06	3.45988	ANKDD1A
210343_s_at	3.69e-06	-3.53388	SLC22A6
226084_at	3.69e-06	2.87252	MAP1B
227629_at	3.69e-06	-3.62976	PRLR
238426_at	3.71e-06	4.41983	TMEM130
221081_s_at	3.72e-06	-1.51568	DENND2D
239272_at	3.72e-06	3.29253	MMP28
230763_at	3.89e-06	-2.45582	SPATA17
203560_at	3.95e-06	-2.41588	GGH
212646_at	3.95e-06	2.15885	RFTN1
206522_at	3.97e-06	-4.38981	MGAM
220135_s_at	3.97e-06	-6.08851	SLC7A9
204051_s_at	4.02e-06	4.68521	SFRP4
222071_s_at	4.08e-06	-4.38871	SLCO4C1
242375_x_at	4.1e-06	-3.58239	LOC101929036
231773_at	4.16e-06	3.04796	ANGPTL1
222877_at	4.21e-06	4.36118	NRP2
203961_at	4.21e-06	1.68478	NEBL
241789_at	4.26e-06	2.585	RBMS3
222757_s_at	4.26e-06	1.55245	ZAK
57715_at	4.28e-06	1.97362	CALHM2
216452_at	4.28e-06	-3.27696	TRPM3
52837_at	4.29e-06	2.83831	KIAA1644
225602_at	4.29e-06	1.47943	GLIPR2
243140_at	4.29e-06	3.08801	ACTA2
229491_at	4.29e-06	1.38276	SLC9B2
210764_s_at	4.33e-06	3.84386	CYR61
209238_at	4.41e-06	-1.72338	STX3
213664_at	4.51e-06	-4.40281	SLC1A1
231195_at	4.55e-06	2.33628	KLRG2
227326_at	4.55e-06	2.4734	MXRA7
229954_at	4.55e-06	-2.98679	CHDH
221298_s_at	4.55e-06	-4.25303	SLC22A8
205625_s_at	4.65e-06	-7.4186	CALB1
212602_at	4.7e-06	-1.98144	WDFY3
227174_at	4.7e-06	-2.82448	WDR72
216696_s_at	4.7e-06	-2.39898	PRODH2
201900_s_at	4.71e-06	-1.44935	AKR1A1
231009_at	4.71e-06	-1.75069	PLA2G12B
237015_at	4.71e-06	3.33407	LOC105371352
231632_at	4.71e-06	-1.91988	ERICH4
235371_at	4.79e-06	3.87773	GXYLT2
219778_at	4.99e-06	4.17729	ZFPM2
223062_s_at	5.16e-06	-4.78118	PSAT1
214681_at	5.19e-06	-2.65312	GK
232083_at	5.33e-06	-2.52469	KIF16B
226656_at	5.46e-06	1.58609	CRTAP
203813_s_at	5.49e-06	2.4798	SLIT3
201473_at	5.57e-06	2.70592	JUNB
204508_s_at	5.61e-06	-2.90386	CA12
219561_at	5.86e-06	1.73191	COPZ2
61734_at	5.86e-06	2.07986	RCN3
213001_at	5.86e-06	2.35738	ANGPTL2
204823_at	5.86e-06	2.45912	NAV3
209442_x_at	5.88e-06	-2.05991	ANK3
231021_at	5.88e-06	-3.03179	SLC6A19
229004_at	5.97e-06	3.51466	ADAMTS15
214293_at	6.06e-06	1.24742	Jun9
205549_at	6.21e-06	3.00441	PCP4
209356_x_at	6.25e-06	2.0033	EFEMP2
231790_at	6.3e-06	-3.31389	DMGDH
243296_at	6.32e-06	3.08268	NAMPT
206775_at	6.33e-06	-4.29415	CUBN
202709_at	6.39e-06	3.38542	FMOD
220376_at	6.39e-06	-4.28038	LRRC19
204844_at	6.39e-06	-2.26802	ENPEP
202497_x_at	6.43e-06	3.41779	SLC2A3
206423_at	6.43e-06	3.00991	ANGPTL7
209506_s_at	6.43e-06	1.83554	NR2F2
236548_at	6.43e-06	-3.91422	GIPC2
219895_at	6.46e-06	3.4922	TMEM255A
209696_at	6.46e-06	-2.80837	FBP1
226274_at	6.71e-06	-2.87918	CLCN5
240873_x_at	6.71e-06	-2.95818	LOC101926921
204114_at	6.71e-06	3.03852	NID2
221900_at	6.96e-06	2.95718	COL8A2
224061_at	6.98e-06	2.12569	INMT
206172_at	7.22e-06	-3.61797	IL13RA2
1553809_a_at	7.31e-06	-3.42057	TMEM252
225664_at	7.37e-06	3.45002	COL12A1
205768_s_at	7.37e-06	-6.17743	SLC27A2
217319_x_at	7.4e-06	-3.57191	CYP4A22
213249_at	7.58e-06	2.72004	FBXL7
239058_at	7.84e-06	1.96225	FOXC2
205100_at	7.84e-06	1.83772	GFPT2
212067_s_at	7.85e-06	3.12793	C1R
231993_at	7.86e-06	3.18949	ITGBL1
204963_at	7.86e-06	2.28722	SSPN
211416_x_at	7.87e-06	-2.93132	GGTLC1
202888_s_at	7.95e-06	-3.80159	ANPEP
32502_at	8.13e-06	1.86114	GDPD5
210652_s_at	8.29e-06	-2.12127	TTC39A
233011_at	8.41e-06	2.98646	ANXA1
204213_at	8.44e-06	-1.9322	PIGR
206755_at	8.52e-06	-1.98124	CYP2B6
231008_at	8.57e-06	-4.11215	UNC5CL
204044_at	8.57e-06	-3.60988	QPRT
227966_s_at	8.57e-06	1.94371	CCDC74B
223939_at	8.57e-06	-5.09129	SUCNR1
214999_s_at	9.03e-06	-1.53824	RAB11FIP3
203851_at	9.03e-06	4.21528	IGFBP6
228003_at	9.27e-06	1.54358	RAB30
232204_at	9.3e-06	2.73138	EBF1
203382_s_at	9.3e-06	-3.85251	APOE
202994_s_at	9.36e-06	4.00027	FBLN1
210096_at	9.64e-06	4.87095	CYP4B1
225895_at	9.72e-06	2.84936	SYNPO2
210452_x_at	9.78e-06	-4.13111	CYP4F2
230913_at	9.8e-06	3.19625	ABCG1
239265_at	9.8e-06	1.83444	SLC35G1
227782_at	1.02e-05	2.70126	ZBTB7C
204733_at	1.03e-05	3.04046	KLK6
227985_at	1.03e-05	-2.87409	LOC100506098
205208_at	1.05e-05	-2.42626	ALDH1L1
202699_s_at	1.05e-05	-1.30115	TMEM63A
220948_s_at	1.07e-05	-1.70668	ATP1A1
226237_at	1.07e-05	2.63627	COL8A1
227954_at	1.08e-05	1.27875	ITPRIPL2
222088_s_at	1.08e-05	4.55369	SLC2A14
204588_s_at	1.08e-05	-2.63911	SLC7A7
219991_at	1.08e-05	-3.53272	SLC2A9
201466_s_at	1.08e-05	2.84311	JUN
205384_at	1.08e-05	2.23326	FXYD1
228581_at	1.09e-05	-3.7518	KCNJ10
205778_at	1.11e-05	2.43738	KLK7
228293_at	1.13e-05	-3.26639	DEPDC7
206963_s_at	1.14e-05	-6.29726	NAT8B
242524_at	1.14e-05	2.3557	CBLN4
213217_at	1.18e-05	2.37335	ADCY2
227727_at	1.19e-05	2.81399	MRGPRF
205528_s_at	1.19e-05	2.85596	RUNX1T1
204457_s_at	1.25e-05	3.38776	GAS1
226535_at	1.25e-05	-4.64644	LOC100505984
202053_s_at	1.27e-05	-1.3033	ALDH3A2
230589_at	1.3e-05	1.44933	TRAF3IP2-AS1
229147_at	1.3e-05	-2.55836	RASSF6
235924_at	1.3e-05	-2.29409	FRK
230708_at	1.3e-05	2.1332	PRICKLE1
224839_s_at	1.3e-05	-1.96812	GPT2
224920_x_at	1.34e-05	1.30524	MYADM
209633_at	1.37e-05	-1.6691	PPP2R3A
224361_s_at	1.38e-05	-4.33104	IL17RB
37005_at	1.38e-05	1.9632	MINOS1-NBL1
209994_s_at	1.4e-05	-1.70549	ABCB4
202437_s_at	1.42e-05	1.8156	CYP1B1
1570515_a_at	1.42e-05	1.66172	FILIP1
203562_at	1.42e-05	2.21022	FEZ1
206010_at	1.45e-05	-3.41473	HABP2
212651_at	1.46e-05	-2.35423	RHOBTB1
212158_at	1.46e-05	1.10601	SDC2
219737_s_at	1.46e-05	2.32811	PCDH9
223806_s_at	1.46e-05	-3.09994	NAPSA
230602_at	1.46e-05	-5.8134	ACMSD
203065_s_at	1.46e-05	2.90564	CAV1
204363_at	1.46e-05	3.26442	F3
207298_at	1.46e-05	-7.33385	SLC17A3
204973_at	1.51e-05	-1.81934	GJB1
225372_at	1.55e-05	1.56364	C10orf54
229839_at	1.55e-05	6.36889	SCARA5
226003_at	1.56e-05	-2.24615	KIF21A
37892_at	1.56e-05	4.77179	COL11A1
209505_at	1.56e-05	2.44077	NR2F1
236436_at	1.57e-05	-1.66398	SLC25A45
224560_at	1.57e-05	2.69779	TIMP2
201349_at	1.59e-05	-2.11843	SLC9A3R1
204981_at	1.59e-05	-2.49605	SLC22A18
229290_at	1.59e-05	4.7346	DAPL1
202269_x_at	1.6e-05	1.84251	GBP1
204542_at	1.61e-05	-1.76114	ST6GALNAC2
225314_at	1.61e-05	-2.29323	OCIAD2
209614_at	1.61e-05	3.75358	ADH1B
238124_at	1.61e-05	-2.5298	MYOM3
226751_at	1.62e-05	1.89381	CNRIP1
212713_at	1.62e-05	2.61013	MFAP4
215363_x_at	1.63e-05	-2.9276	FOLH1B
1569434_at	1.63e-05	-1.54939	C14orf105
226311_at	1.63e-05	1.25422	ADAMTS2
222043_at	1.66e-05	2.69535	CLU
213010_at	1.66e-05	1.41655	PRKCDBP
205666_at	1.66e-05	-5.42102	FMO1
201615_x_at	1.68e-05	2.79532	CALD1
205591_at	1.68e-05	1.92041	OLFM1
218345_at	1.71e-05	-1.69896	TMEM176A
203924_at	1.72e-05	-5.26424	GSTA1
224209_s_at	1.73e-05	-6.0736	GDA
227419_x_at	1.74e-05	2.14623	PLAC9
229014_at	1.75e-05	1.50103	NR2F1-AS1
1554668_a_at	1.76e-05	-2.64023	FAM151A
206955_at	1.77e-05	-0.985928	LOC101930168
209443_at	1.77e-05	-3.79563	SERPINA5
228080_at	1.8e-05	2.29468	LAYN
231842_at	1.81e-05	2.27534	KIAA1462
32625_at	1.84e-05	2.39459	NPR1
229940_at	1.84e-05	-1.00277	SETD3
210403_s_at	1.84e-05	-3.71335	KCNJ1
228608_at	1.84e-05	2.95177	NALCN
202427_s_at	1.84e-05	-1.15928	MPC2
211028_s_at	1.84e-05	-2.8015	KHK
229800_at	1.86e-05	4.45756	DCLK1
226636_at	1.87e-05	-1.67915	PLD1
222901_s_at	1.87e-05	-2.1784	KCNJ16
218128_at	1.9e-05	1.87271	NFYB
209193_at	1.93e-05	2.51078	PIM1
203997_at	1.95e-05	-2.14514	PTPN3
239155_at	1.96e-05	-2.06283	CXADR
202003_s_at	1.97e-05	-1.73286	ACAA2
1556121_at	1.97e-05	1.76794	NAP1L1
228885_at	1.98e-05	2.94639	MAMDC2
209426_s_at	2e-05	-3.2432	C1QTNF3-AMACR
212647_at	2e-05	1.75932	RRAS
219013_at	2.01e-05	-1.50799	GALNT11
207191_s_at	2.04e-05	2.78667	ISLR
205894_at	2.04e-05	-2.01577	ARSE
205379_at	2.04e-05	1.75573	CBR3
203021_at	2.06e-05	3.2907	SLPI
207429_at	2.06e-05	-4.11615	SLC22A2
225464_at	2.06e-05	2.12979	FRMD6
206878_at	2.09e-05	-2.81917	DAO
225387_at	2.09e-05	1.84171	TSPAN5
204396_s_at	2.18e-05	2.54408	GRK5
239065_at	2.21e-05	-1.91117	DNAJC22
209340_at	2.21e-05	1.78531	UAP1
209156_s_at	2.23e-05	3.334	COL6A2
218691_s_at	2.23e-05	2.57427	PDLIM4
209605_at	2.24e-05	-1.30806	TST
220753_s_at	2.24e-05	-1.66855	CRYL1
1558103_a_at	2.24e-05	1.95261	HDGFRP3
222938_x_at	2.24e-05	-2.16048	ENPP3
204610_s_at	2.24e-05	1.99251	CCDC85B
230776_at	2.25e-05	-1.45502	RNF157-AS1
209621_s_at	2.26e-05	3.30222	PDLIM3
205380_at	2.3e-05	-2.16939	PDZK1
209109_s_at	2.31e-05	-1.673	TSPAN6
243357_at	2.31e-05	2.20727	NEGR1
231982_at	2.32e-05	-5.07115	SMIM24
1555175_a_at	2.34e-05	-1.42991	PBLD
204579_at	2.34e-05	-2.18418	FGFR4
209189_at	2.36e-05	3.57137	FOS
216733_s_at	2.41e-05	-3.88616	GATM
202536_at	2.42e-05	1.63979	CHMP2B
208383_s_at	2.42e-05	-5.74767	PCK1
227828_s_at	2.44e-05	-1.83996	EVA1A
219563_at	2.44e-05	2.84458	SYNE3
206067_s_at	2.44e-05	2.7938	WT1
223268_at	2.44e-05	-1.92654	C11orf54
221127_s_at	2.44e-05	2.48636	DKK3
226638_at	2.44e-05	1.31267	ARHGAP23
239707_at	2.45e-05	-3.34166	SLC5A10
236706_at	2.51e-05	-3.26668	LYG1
228262_at	2.51e-05	-2.86737	MAP7D2
223784_at	2.57e-05	-6.30909	TMEM27
231376_at	2.58e-05	-2.81754	UPP2
213309_at	2.58e-05	-1.40367	PLCL2
222513_s_at	2.58e-05	2.14286	SORBS1
227055_at	2.58e-05	-3.80586	METTL7B
235458_at	2.59e-05	-1.78268	HAVCR2
202438_x_at	2.59e-05	1.14693	IDS
220595_at	2.59e-05	3.37359	PDZRN4
210845_s_at	2.6e-05	2.29777	PLAUR
235432_at	2.65e-05	1.94981	NPHP3
212724_at	2.69e-05	1.5688	RND3
202752_x_at	2.73e-05	-2.37498	SLC7A8
227333_at	2.74e-05	1.10087	DCUN1D3
201693_s_at	2.79e-05	3.23402	EGR1
205412_at	2.8e-05	-1.79318	ACAT1
227190_at	2.8e-05	-2.99068	TMEM37
220148_at	2.8e-05	-6.16214	ALDH8A1
231391_at	2.82e-05	-4.88164	CTXN3
202917_s_at	2.82e-05	3.41929	S100A8
219093_at	2.85e-05	2.40265	PID1
218418_s_at	2.89e-05	1.74171	KANK2
235267_at	2.9e-05	1.62152	MAGI2-AS3
218701_at	2.95e-05	-2.40418	LACTB2
211465_x_at	2.95e-05	-1.93629	FUT6
242342_at	2.97e-05	2.33053	GUCY1A2
230716_at	2.99e-05	-1.99338	SMLR1
201562_s_at	3.05e-05	-1.93114	SORD
210095_s_at	3.09e-05	2.80141	IGFBP3
206739_at	3.1e-05	0.869445	HOXC5
203790_s_at	3.1e-05	-2.4528	RIDA
205193_at	3.12e-05	2.52706	MAFF
221605_s_at	3.13e-05	-4.5862	PIPOX
210480_s_at	3.15e-05	-1.95836	MYO6
204748_at	3.2e-05	3.13911	PTGS2
205091_x_at	3.22e-05	1.56807	RECQL
238834_at	3.22e-05	-1.02535	MYLK3
209583_s_at	3.24e-05	2.04932	CD200
216333_x_at	3.26e-05	2.60633	TNXB
202447_at	3.26e-05	-1.26723	DECR1
213435_at	3.32e-05	-1.97047	SATB2
205407_at	3.32e-05	2.46703	RECK
204726_at	3.32e-05	1.77703	CDH13
206242_at	3.32e-05	-1.90618	TM4SF5
202391_at	3.32e-05	2.60789	BASP1
215014_at	3.32e-05	1.6662	KCND3
208813_at	3.32e-05	-2.09705	GOT1
205755_at	3.32e-05	2.43675	ITIH3
204011_at	3.32e-05	1.51053	SPRY2
206716_at	3.32e-05	-7.61909	UMOD
229596_at	3.32e-05	-3.11095	AMDHD1
224719_s_at	3.33e-05	1.73103	C12orf57
205328_at	3.33e-05	-4.29442	CLDN10
215559_at	3.34e-05	-4.06763	LOC101930322
229730_at	3.35e-05	-2.04546	SMTNL2
218272_at	3.38e-05	-1.94729	TTC38
205311_at	3.38e-05	-5.68455	DDC
220310_at	3.38e-05	-2.02765	TUBAL3
223235_s_at	3.38e-05	3.56089	SMOC2
226597_at	3.39e-05	-1.58759	REEP6
228368_at	3.4e-05	3.41796	ARHGAP20
218035_s_at	3.41e-05	-1.91009	RBM47
205258_at	3.41e-05	2.78002	INHBB
202375_at	3.41e-05	2.05843	SEC24D
218404_at	3.41e-05	-2.02627	SNX10
207480_s_at	3.41e-05	1.94553	MEIS2
204975_at	3.41e-05	1.64025	EMP2
219525_at	3.41e-05	-5.43805	SLC47A1
206469_x_at	3.41e-05	-1.77363	AKR7A3
221016_s_at	3.46e-05	1.64827	TCF7L1
202523_s_at	3.46e-05	1.6887	SPOCK2
213745_at	3.48e-05	1.69575	ATRNL1
227273_at	3.48e-05	1.39565	BMPR1A
223916_s_at	3.48e-05	2.36299	BCOR
210084_x_at	3.52e-05	-1.60387	TPSAB1
1553613_s_at	3.58e-05	1.97063	FOXC1
200951_s_at	3.58e-05	1.84293	CCND2
206325_at	3.59e-05	-2.26732	SERPINA6
228411_at	3.59e-05	2.18199	PARD3B
221879_at	3.59e-05	-1.91849	CALML4
219281_at	3.6e-05	-2.47242	MSRA
37028_at	3.64e-05	2.66006	PPP1R15A
212652_s_at	3.67e-05	-1.24948	SNX4
218699_at	3.68e-05	-1.2428	RAB29
231018_at	3.69e-05	-1.61077	PALM3
202273_at	3.76e-05	1.75132	PDGFRB
237169_at	3.76e-05	4.13901	TNC
202950_at	3.76e-05	-1.76833	CRYZ
243843_at	3.77e-05	1.26137	N4BP2L1
1553575_at	3.78e-05	1.24513	ND6
228949_at	3.84e-05	-1.97871	WLS
230068_s_at	3.86e-05	1.89384	PEG3-AS1
209187_at	3.86e-05	1.1846	DR1
202081_at	3.86e-05	2.18745	IER2
212653_s_at	3.88e-05	1.2821	EHBP1
232378_at	3.88e-05	-2.17444	SLC5A9
209123_at	3.91e-05	-1.12273	QDPR
203853_s_at	3.91e-05	1.25372	GAB2
208450_at	3.94e-05	-3.8433	LGALS2
226695_at	4.02e-05	4.01084	PRRX1
213933_at	4.04e-05	-1.96758	PTGER3
227526_at	4.05e-05	3.61483	CDON
202108_at	4.07e-05	-1.77591	PEPD
209575_at	4.09e-05	1.3039	IL10RB
200696_s_at	4.17e-05	2.56235	GSN
225573_at	4.19e-05	-1.80012	NPHP3-ACAD11
202486_at	4.19e-05	-1.30525	AFG3L2
239093_at	4.19e-05	-3.28772	HOGA1
214788_x_at	4.21e-05	-1.36687	DDN
224212_s_at	4.22e-05	1.49243	PCDHA1
222549_at	4.22e-05	1.82796	CLDN1
221755_at	4.26e-05	1.52129	EHBP1L1
213661_at	4.28e-05	2.85892	PAMR1
228323_at	4.28e-05	-2.04953	KNL1
229201_at	4.28e-05	2.55205	PAK3
206226_at	4.28e-05	-3.90766	HRG
206054_at	4.31e-05	-5.86172	KNG1
220865_s_at	4.31e-05	-1.8003	PDSS1
205997_at	4.33e-05	-2.23202	ADAM28
219463_at	4.33e-05	3.57255	LAMP5
217775_s_at	4.44e-05	-1.53409	RDH11
205137_x_at	4.45e-05	-3.29203	USH1C
226824_at	4.48e-05	1.95063	CPXM2
223509_at	4.48e-05	-5.51888	CLDN2
222581_at	4.51e-05	-1.28164	XPR1
231382_at	4.52e-05	3.13189	FGF18
223405_at	4.52e-05	-2.07318	NPL
212358_at	4.56e-05	2.42311	CLIP3
1556427_s_at	4.56e-05	3.83539	LRRN4CL
212694_s_at	4.56e-05	-2.00717	PCCB
238480_at	4.56e-05	1.10996	TTC39C
1557121_s_at	4.56e-05	1.21363	HEATR6
212445_s_at	4.63e-05	-1.69653	NEDD4L
223380_s_at	4.64e-05	2.29447	LATS2
227690_at	4.64e-05	-2.40174	GABRB3
203989_x_at	4.67e-05	2.13989	F2R
204037_at	4.69e-05	2.29091	LPAR1
209460_at	4.76e-05	-3.53258	ABAT
240661_at	4.76e-05	-1.23824	LOC100506459
200907_s_at	4.78e-05	2.31869	PALLD
228807_at	4.78e-05	-1.18351	ASPA
214116_at	4.78e-05	-0.814226	BTD
226533_at	4.78e-05	1.38918	HINT3
202669_s_at	4.78e-05	1.82591	EFNB2
223748_at	4.83e-05	3.46841	SLC4A11
211675_s_at	4.94e-05	1.15057	MDFIC
205896_at	4.96e-05	-2.56657	SLC22A4
200999_s_at	5e-05	1.17789	CKAP4
206155_at	5e-05	-2.05316	ABCC2
204223_at	5e-05	3.89646	PRELP
229084_at	5.07e-05	2.79943	CNTN4
221620_s_at	5.07e-05	-1.42999	APOO
203889_at	5.09e-05	2.86553	SCG5
212656_at	5.22e-05	-1.0783	TSFM
213075_at	5.22e-05	2.92092	OLFML2A
223167_s_at	5.23e-05	2.04798	USP25
203928_x_at	5.26e-05	-1.27668	MAPT
225842_at	5.35e-05	2.06271	PHLDA1
213484_at	5.38e-05	2.06108	ADD2
229953_x_at	5.42e-05	1.34477	LCA5
205220_at	5.42e-05	1.53667	HCAR3
206498_at	5.42e-05	1.22811	OCA2
203287_at	5.47e-05	-1.09437	LAD1
213558_at	5.48e-05	-1.86543	PCLO
209904_at	5.48e-05	3.02383	TNNC1
229404_at	5.53e-05	4.55785	TWIST2
220335_x_at	5.53e-05	-1.15956	CES3
227705_at	5.53e-05	3.04323	TCEAL7
227702_at	5.53e-05	3.10023	CYP4X1
206307_s_at	5.53e-05	4.62515	FOXD1
218223_s_at	5.58e-05	1.32321	PLEKHO1
202450_s_at	5.59e-05	3.16937	CTSK
207981_s_at	5.67e-05	-2.46604	ESRRG
239132_at	5.69e-05	-1.60998	NOS1
226851_at	5.71e-05	-1.47034	LYPLAL1
218380_at	5.77e-05	2.22007	LOC728392
235421_at	5.78e-05	2.53319	MAP3K8
235225_at	5.82e-05	2.76482	SCN2B
227401_at	5.83e-05	2.44942	IL17D
241672_at	5.84e-05	3.68351	SERTM1
210942_s_at	5.88e-05	-1.80122	ST3GAL6
235898_at	5.92e-05	-1.57831	LOC102723845
210756_s_at	5.94e-05	0.835314	NOTCH2
238885_at	5.96e-05	-1.58095	KIAA1549
212703_at	5.98e-05	-1.14357	TLN2
226522_at	6e-05	1.82658	PODN
1559477_s_at	6.01e-05	1.81177	MEIS1
202728_s_at	6.01e-05	2.03422	LTBP1
226743_at	6.09e-05	2.75708	SLFN11
215471_s_at	6.19e-05	-1.34238	MAP7
202740_at	6.23e-05	-3.36102	ABHD14A-ACY1
211208_s_at	6.24e-05	-0.940604	CASK
45297_at	6.24e-05	1.89926	EHD2
204570_at	6.27e-05	1.77486	COX7A1
203002_at	6.31e-05	2.86669	AMOTL2
209305_s_at	6.37e-05	2.71881	GADD45B
230519_at	6.37e-05	1.26799	FAM124A
223087_at	6.42e-05	-1.03905	ECHDC1
201621_at	6.47e-05	1.46703	NBL1
220532_s_at	6.47e-05	-2.61057	TMEM176B
201315_x_at	6.48e-05	1.02807	IFITM2
206574_s_at	6.48e-05	1.46294	PTP4A3
225046_at	6.48e-05	-2.55087	LOC102724951
201792_at	6.48e-05	3.39251	AEBP1
223584_s_at	6.5e-05	1.5368	KBTBD2
209286_at	6.6e-05	2.15444	CDC42EP3
213823_at	6.65e-05	1.49378	HOXA11
210601_at	6.81e-05	-1.12834	CDH6
202341_s_at	6.83e-05	-1.73475	TRIM2
210605_s_at	6.83e-05	2.22531	MFGE8
1552487_a_at	6.88e-05	2.64208	BNC1
204359_at	6.88e-05	3.06573	LOC100506718
225990_at	6.88e-05	3.14283	BOC
217966_s_at	6.88e-05	2.71517	FAM129A
203238_s_at	6.9e-05	1.49805	NOTCH3
1555724_s_at	6.98e-05	2.00807	TAGLN
209993_at	6.99e-05	-1.97446	ABCB1
206197_at	7.02e-05	-1.90896	NME5
219167_at	7.05e-05	1.58889	RASL12
225798_at	7.07e-05	1.78439	JAZF1
201667_at	7.16e-05	1.53521	GJA1
227300_at	7.18e-05	1.23995	TMEM119
213125_at	7.2e-05	2.10139	OLFML2B
222405_at	7.26e-05	-1.04445	HACD3
203546_at	7.26e-05	-0.883735	IPO13
219165_at	7.26e-05	2.07342	PDLIM2
209838_at	7.37e-05	1.14818	COPS2
222453_at	7.37e-05	2.13392	CYBRD1
235698_at	7.37e-05	1.13919	ZFP90
225381_at	7.51e-05	2.59011	MIR100HG
242601_at	7.6e-05	-2.33195	HEPACAM2
213940_s_at	7.6e-05	0.81381	FNBP1
223531_x_at	7.62e-05	-1.36249	GPR89A
204163_at	7.62e-05	2.0081	EMILIN1
208782_at	7.64e-05	1.33969	FSTL1
229764_at	7.64e-05	2.32747	TPRG1
236652_at	7.64e-05	-2.46643	LOC149703
237058_x_at	7.68e-05	-4.21222	SLC6A13
223095_at	7.71e-05	1.28374	MARVELD1
222379_at	7.74e-05	3.26252	KCNE4
201306_s_at	7.81e-05	0.882118	ANP32B
232654_s_at	7.87e-05	-2.27799	UGT1A6
205244_s_at	7.88e-05	-3.69533	SLC13A3
223820_at	7.93e-05	-3.67332	RBP5
234066_at	7.93e-05	-1.79965	IL1RL1
204048_s_at	7.96e-05	1.95716	PHACTR2
201438_at	8e-05	3.32293	COL6A3
233587_s_at	8.04e-05	1.7722	SIPA1L2
219891_at	8.06e-05	-1.35538	PGPEP1
1556012_at	8.09e-05	-1.93662	KLHDC7A
200978_at	8.2e-05	-1.06615	MDH1
219954_s_at	8.27e-05	-5.0657	GBA3
241600_at	8.29e-05	1.8814	WIPF3
209095_at	8.32e-05	-1.07922	DLD
220105_at	8.42e-05	-1.23542	RSPH14
204977_at	8.61e-05	-1.08019	DDX10
1568574_x_at	8.61e-05	-1.41301	SPP1
236407_at	8.61e-05	-2.46981	KCNE1
219803_at	8.61e-05	-2.94745	ANGPTL3
232398_at	8.62e-05	-1.56103	CCDC150
213107_at	8.62e-05	-1.62723	TNIK
233337_s_at	8.73e-05	-1.19341	SEZ6L2
204400_at	8.77e-05	3.41996	EFS
1557167_at	8.77e-05	1.38482	HCG11
231118_at	8.79e-05	2.14086	ANKRD35
235153_at	8.79e-05	-3.67503	RNF183
230569_at	8.79e-05	1.20201	CFAP97
227688_at	8.91e-05	2.91939	LRCH2
227486_at	8.95e-05	2.10893	NT5E
209648_x_at	9.19e-05	1.13208	SOCS5
205200_at	9.22e-05	1.91252	EXOSC7
205792_at	9.29e-05	3.32637	WISP2
1560794_at	9.29e-05	-1.53909	LOC105376072
217977_at	9.3e-05	-2.0444	MSRB1
219427_at	9.38e-05	2.2216	FAT4
224321_at	9.38e-05	1.69391	TMEFF2
233030_at	9.38e-05	-1.81237	PNPLA3
213943_at	9.52e-05	4.60667	TWIST1
224352_s_at	9.61e-05	1.31432	CFL2
203394_s_at	9.63e-05	2.57651	HES1
217890_s_at	9.68e-05	1.07669	PARVA
229975_at	9.72e-05	1.9852	BMPR1B
209635_at	9.94e-05	-0.850949	AP1S1
223468_s_at	9.94e-05	1.33853	RGMA
235010_at	9.98e-05	-1.4564	ZBED5-AS1
240320_at	0.0001	-2.63646	RNF212B
204305_at	0.0001	-1.42796	MIPEP
211136_s_at	0.0001	-0.699101	CLPTM1
223184_s_at	0.000102	-1.44745	AGPAT3
202768_at	0.000102	3.71276	FOSB
218901_at	0.000102	1.19095	PLSCR4
202409_at	0.000102	4.47108	INS-IGF2
203688_at	0.000103	1.30781	PKD2
206101_at	0.000103	1.59477	ECM2
222482_at	0.000103	1.30444	SSBP3
219197_s_at	0.000103	2.18077	SCUBE2
233020_at	0.000104	2.02625	SEC22B
231175_at	0.000104	2.21058	BEND6
220765_s_at	0.000104	1.01432	LIMS2
222571_at	0.000105	0.95663	ST6GALNAC6
218027_at	0.000105	-1.0118	MRPL15
201834_at	0.000106	-1.23884	PRKAB1
221627_at	0.000106	-1.22231	TRIM10
223893_at	0.000106	-2.20134	ENAM
225944_at	0.000107	-1.56892	NLN
213129_s_at	0.000107	-1.10944	LOC101060817
229994_at	0.000107	1.355	NFIA
217816_s_at	0.000107	0.985558	PCNP
203126_at	0.000107	-1.92433	IMPA2
203662_s_at	0.000108	1.66065	TMOD1
233136_at	0.000108	1.96897	PABPC5
223392_s_at	0.000109	1.60381	TSHZ3
205645_at	0.000109	-1.40566	REPS2
202551_s_at	0.000111	1.38873	LOC101929500
219735_s_at	0.000111	-3.00298	TFCP2L1
205016_at	0.000111	-2.7022	TGFA
200708_at	0.000111	-1.17523	GOT2
221024_s_at	0.000111	2.06038	SLC2A10
211569_s_at	0.000111	-1.49591	HADH
210619_s_at	0.000111	-2.44573	HYAL1
212977_at	0.000112	3.51219	ACKR3
207095_at	0.000112	-2.8883	SLC10A2
207850_at	0.000112	1.60813	CXCL3
1556123_a_at	0.000112	1.156	RAB11B-AS1
210762_s_at	0.000112	1.56877	DLC1
229534_at	0.000112	-1.5276	ACOT4
217772_s_at	0.000113	-1.07813	MTCH2
201583_s_at	0.000113	-1.4292	SEC23B
235583_at	0.000114	-2.61124	ILDR1
223823_at	0.000114	3.22581	KCNMB2
219313_at	0.000114	-1.59699	GRAMD1C
226068_at	0.000115	1.27885	SYK
200803_s_at	0.000115	-1.12476	TMBIM6
219902_at	0.000116	-2.04755	BHMT2
242263_at	0.000116	-1.48851	TMED5
213455_at	0.000117	1.24434	FAM114A1
242871_at	0.000117	-2.61184	PAQR5
225792_at	0.000117	-1.4773	HOOK1
205502_at	0.000117	-2.14359	CYP17A1
204073_s_at	0.000117	-1.70679	MYRF
223699_at	0.000118	-1.89342	CNDP1
225626_at	0.000118	2.01748	PAG1
238853_at	0.000118	-2.42871	RAB3IP
44702_at	0.000118	0.978456	SYDE1
201287_s_at	0.000119	-2.90292	SDC1
203769_s_at	0.00012	1.6156	STS
212813_at	0.00012	1.63614	JAM3
227838_at	0.000121	1.7548	UNC5C
209094_at	0.000121	-1.28001	DDAH1
230715_at	0.000122	1.56345	ZNF518B
238484_s_at	0.000123	2.19062	SSBP2
210390_s_at	0.000124	-2.0902	CCL15-CCL14
204290_s_at	0.000124	-1.97739	ALDH6A1
210125_s_at	0.000125	0.760937	BANF1
219894_at	0.000126	1.61342	MAGEL2
200604_s_at	0.000127	-1.6126	PRKAR1A
235184_at	0.000127	1.1427	AEBP2
219471_at	0.000127	1.98731	KIAA0226L
204099_at	0.000127	1.90389	SMARCD3
227410_at	0.000127	2.89422	FAM43A
225273_at	0.000127	1.19113	WWC3
205052_at	0.000127	-1.33313	AUH
203650_at	0.000128	2.19245	PROCR
201110_s_at	0.000128	2.06013	THBS1
209337_at	0.000128	1.14067	PSIP1
209249_s_at	0.000128	-1.30709	GHITM
209550_at	0.000128	1.62719	NDN
204916_at	0.000129	1.98297	RAMP1
222111_at	0.00013	2.08714	FAM63B
204958_at	0.00013	0.936147	PLK3
219732_at	0.00013	-3.67041	PLPPR1
220144_s_at	0.00013	-1.13355	ANKEF1
202284_s_at	0.000131	1.33113	CDKN1A
205674_x_at	0.000131	-3.40914	FXYD2
201058_s_at	0.000132	2.56408	MYL9
203424_s_at	0.000133	1.47354	IGFBP5
219304_s_at	0.000133	2.0435	PDGFD
218094_s_at	0.000133	1.63249	SYS1-DBNDD2
238440_at	0.000133	-1.73051	CLYBL
218684_at	0.000133	-1.25647	LRRC8D
236630_at	0.000134	-4.3718	AQP2
222565_s_at	0.000134	1.14548	PRKD3
226790_at	0.000135	-1.14429	MORN2
224953_at	0.000135	0.879851	YIPF5
205799_s_at	0.000135	-4.85945	SLC3A1
203243_s_at	0.000135	1.63684	PDLIM5
202672_s_at	0.000136	2.60489	ATF3
232027_at	0.000136	2.01233	SYNE1
227204_at	0.000138	1.52206	PARD6G
236656_s_at	0.000138	2.57109	LOC100288911
213702_x_at	0.000138	-0.774203	ASAH1
219937_at	0.000138	-2.08379	TRHDE
1598_g_at	0.000138	1.2157	GAS6
202193_at	0.000138	2.18395	LIMK2
232494_at	0.000138	-4.58331	CYP8B1
203038_at	0.000139	-1.0462	PTPRK
37408_at	0.000139	1.65983	MRC2
223877_at	0.000139	1.81375	C1QTNF7
229080_at	0.000139	1.54337	COL26A1
204072_s_at	0.000139	1.96171	FRY
205512_s_at	0.000139	-2.31131	AIFM1
227962_at	0.000139	-1.37434	ACOX1
203705_s_at	0.000141	2.04759	FZD7
205560_at	0.000141	2.63318	PCSK5
223681_s_at	0.000142	-1.29766	PATJ
201135_at	0.000142	-1.67299	ECHS1
224843_at	0.000142	1.18457	SLAIN2
219411_at	0.000142	-1.15291	ELMO3
230781_at	0.000142	2.57717	LINC01088
226623_at	0.000142	-1.85222	PHYHIPL
212249_at	0.000144	2.19949	PIK3R1
1552390_a_at	0.000144	-1.91467	ERICH5
212216_at	0.000145	-1.59476	PREPL
205222_at	0.000145	-3.0533	EHHADH
214212_x_at	0.000145	1.69127	FERMT2
229521_at	0.000145	2.17366	CCDC71L
206070_s_at	0.000146	2.74958	EPHA3
218634_at	0.000147	1.35632	PHLDA3
203151_at	0.000149	0.880732	MAP1A
219115_s_at	0.000149	2.03176	IL20RA
227758_at	0.000149	1.04206	RERG
205978_at	0.000149	-2.30752	KL
1553140_at	0.00015	1.93363	PELO
239146_at	0.000153	1.88519	CLDND1
205290_s_at	0.000154	2.50945	BMP2
223730_at	0.000155	1.06125	GPC6
222020_s_at	0.000155	1.13709	LOC102725271
227411_at	0.000155	1.08909	WTIP
208969_at	0.000156	-1.02507	NDUFA9
228221_at	0.000156	-2.15093	SLC44A3
225101_s_at	0.000156	-1.09366	SNX14
224762_at	0.000156	-1.61856	SERINC2
209321_s_at	0.000157	1.70255	ADCY3
204929_s_at	0.000157	1.627	VAMP5
206517_at	0.000157	-2.12767	CDH16
228728_at	0.000157	2.03839	CPED1
225147_at	0.000157	1.68256	CYTH3
227061_at	0.000158	3.12029	LINC01279
214012_at	0.000158	2.74812	ERAP1
213988_s_at	0.000158	-1.31354	SAT1
220016_at	0.000158	1.58148	AHNAK
206128_at	0.000158	0.981366	ADRA2C
201972_at	0.000159	-1.35621	ATP6V1A
204616_at	0.000159	-1.07871	UCHL3
230419_at	0.000159	-1.2956	SOX9-AS1
203066_at	0.00016	1.46738	CHST15
214725_at	0.00016	2.08578	SBSPON
209448_at	0.00016	-0.947276	HTATIP2
219002_at	0.00016	-1.74215	FASTKD1
219011_at	0.00016	1.34654	PLEKHA4
207434_s_at	0.000161	-3.61653	FXYD6-FXYD2
230563_at	0.000161	2.52344	RASGEF1A
208806_at	0.000161	0.755258	CHD3
219743_at	0.000161	1.78129	HEY2
205617_at	0.000162	-0.977402	PRRG2
1554199_at	0.000162	-2.55037	PTPRO
202145_at	0.000163	1.3557	LY6E
213208_at	0.000164	0.908	GLTSCR1L
218513_at	0.000164	2.12524	TMA16
1556687_a_at	0.000164	-1.66587	LOC101927308
204083_s_at	0.000164	2.99605	TPM2
208747_s_at	0.000164	2.14036	C1S
225547_at	0.000165	1.69809	SNORD87
205074_at	0.000166	-2.32553	SLC22A5
228791_at	0.000166	0.82445	ARPIN
204476_s_at	0.000166	-1.66322	PC
213085_s_at	0.000166	-1.67137	WWC1
208131_s_at	0.000166	4.10764	PTGIS
220755_s_at	0.000167	0.969298	C6orf48
223874_at	0.000167	-1.44646	ACTR3C
231067_s_at	0.00017	2.18344	AKAP12
227233_at	0.00017	2.00547	TSPAN2
223614_at	0.00017	1.47491	MMP16
205475_at	0.000172	2.89002	SCRG1
229518_at	0.000173	1.70463	FAM46B
225674_at	0.000174	1.26628	BCAP29
223176_at	0.000174	1.85743	KCTD20
231043_at	0.000174	-1.86858	CFAP221
229144_at	0.000175	1.10084	KAZN
238205_at	0.000178	-3.57816	DCAF12L1
220547_s_at	0.000181	-0.801446	FAM35A
236396_at	0.000181	2.02891	LOC101927263
241694_at	0.000181	-3.76129	PKHD1
203095_at	0.000181	-0.738658	MTIF2
212086_x_at	0.000181	0.960063	LMNA
225913_at	0.000182	1.12139	PEAK1
223169_s_at	0.000183	2.11388	RHOU
237038_at	0.000183	-0.963686	CXCL14
206367_at	0.000183	-4.34431	REN
205824_at	0.000185	1.97252	HSPB2
210139_s_at	0.000187	2.24956	PMP22
228188_at	0.000188	1.49421	FOSL2
213428_s_at	0.000189	1.79055	COL6A1
212456_at	0.000189	-1.49669	CLUH
231183_s_at	0.000189	1.54247	JAG1
209368_at	0.00019	-1.76637	EPHX2
243010_at	0.00019	-1.18232	MSI2
204885_s_at	0.00019	4.08285	MSLN
205934_at	0.00019	-2.05452	PLCL1
224910_at	0.000191	1.3202	CARHSP1
203647_s_at	0.000192	-0.915795	FDX1
218826_at	0.000192	-1.30648	SLC35F2
226500_at	0.000192	1.12956	ZBTB47
210577_at	0.000193	-1.98364	CASR
213006_at	0.000193	3.07764	CEBPD
230682_x_at	0.000194	-1.07292	ABCC3
230277_at	0.000195	0.923362	GS1-259H13.2
227083_at	0.000196	1.90446	B3GLCT
219523_s_at	0.000198	2.03264	TENM3
225666_at	0.000198	-1.64703	TMTC4
218656_s_at	0.000199	1.39346	LHFP
201426_s_at	0.000201	1.14795	VIM
235264_at	0.000202	1.20697	HCFC2
203203_s_at	0.000202	1.5221	KRR1
205506_at	0.000202	-1.95566	VIL1
222102_at	0.000202	-1.49001	GSTA3
224894_at	0.000202	1.31046	YAP1
242715_at	0.000202	2.25703	ZNF536
211276_at	0.000202	2.22959	TCEAL2
223463_at	0.000203	1.6097	RAB23
226731_at	0.000203	1.5076	ITGA1
200834_s_at	0.000203	0.781615	RPS21
220565_at	0.000204	1.64675	CCR10
203951_at	0.000205	2.8024	CNN1
232001_at	0.000205	-1.41125	PRKCQ-AS1
203349_s_at	0.000205	-1.63866	ETV5
206340_at	0.000205	-2.26502	NR1H4
232166_at	0.000206	1.79968	CEP126
223383_at	0.000206	1.06547	ZNRF1
221188_s_at	0.000206	-1.58596	CIDEB
202796_at	0.000206	1.16654	SYNPO
222158_s_at	0.000206	1.7669	DESI2
218967_s_at	0.000207	-2.1682	PTER
230466_s_at	0.000207	1.7758	RASSF3
224966_s_at	0.000207	1.00802	DUS3L
201160_s_at	0.000207	1.18599	YBX3
203766_s_at	0.000207	2.90916	LMOD1
229027_at	0.000207	1.41436	PPM1A
214451_at	0.000208	-3.27538	TFAP2B
222792_s_at	0.000208	1.63436	CCDC59
205863_at	0.000211	3.64685	S100A12
202291_s_at	0.000214	1.95796	MGP
201030_x_at	0.000215	-0.866873	LDHB
208715_at	0.000215	-0.702442	TMCO1
227386_s_at	0.000216	1.55952	TMEM200B
213067_at	0.000216	1.80375	MYH10
228573_at	0.000216	1.73825	ANTXR2
212762_s_at	0.000216	1.80219	TCF7L2
242879_x_at	0.000216	1.28388	AKT3
223136_at	0.000217	-1.05883	AIG1
236304_at	0.000217	2.65065	LINC00702
213624_at	0.000217	-1.35103	SMPDL3A
229777_at	0.000217	-5.13564	CLRN3
204872_at	0.000217	1.11136	TLE4
221792_at	0.000218	1.37025	RAB6B
1552754_a_at	0.000218	1.94718	CADM2
222171_s_at	0.000218	1.08416	PKNOX2
89977_at	0.000219	-1.46598	ACSM5
223923_at	0.000221	2.01947	C21orf62
204703_at	0.000221	-0.774347	IFT88
241436_at	0.000221	-2.89007	SCNN1G
227708_at	0.000223	0.857945	EEF1A1
214170_x_at	0.000223	-1.06519	FH
226314_at	0.000223	1.30031	CHST14
206359_at	0.000223	1.65079	SOCS3
203852_s_at	0.000223	1.7611	SMN2
206286_s_at	0.000225	-4.34103	TDGF1P3
202219_at	0.000227	-2.17857	SLC6A8
212136_at	0.000228	1.21088	ATP2B4
209921_at	0.000228	2.67048	SLC7A11
206858_s_at	0.000228	1.7353	HOXC6
239148_at	0.000229	-2.41951	MARVELD3
210038_at	0.00023	-2.11558	PRKCQ
204470_at	0.00023	3.51715	CXCL1
204301_at	0.000231	-1.75848	KBTBD11
227307_at	0.000232	-1.41827	TSPAN18
219440_at	0.000233	1.57918	RAI2
222752_s_at	0.000233	-2.33495	TMEM206
218221_at	0.000233	1.67015	ARNT
228568_at	0.000233	2.3946	MYZAP
1553961_s_at	0.000233	0.885581	SNX21
224694_at	0.000234	1.44014	ANTXR1
205227_at	0.000234	1.55841	IL1RAP
203196_at	0.000234	-2.14627	ABCC4
218025_s_at	0.000234	-1.16244	ECI2
236179_at	0.000236	2.58946	CDH11
219836_at	0.000238	2.39276	ZBED2
209977_at	0.000238	-3.37565	PLG
202908_at	0.000238	1.78729	WFS1
212521_s_at	0.000239	-1.04762	PDE8A
205139_s_at	0.000239	2.03064	UST
204643_s_at	0.000239	1.27675	ENOX2
205330_at	0.00024	2.93229	MN1
219010_at	0.00024	-2.77599	C1orf106
217942_at	0.00024	-0.788106	MRPS35
229649_at	0.00024	3.14744	NRXN3
227614_at	0.000241	-2.89126	HKDC1
218802_at	0.000242	1.57443	MCUB
205498_at	0.000242	1.63412	GHR
208870_x_at	0.000242	-0.823096	ATP5C1
218557_at	0.000242	-1.47672	NIT2
214438_at	0.000242	2.20823	HLX
212586_at	0.000242	0.951936	CAST
1557553_at	0.000243	1.76948	PPP1R12B
239593_at	0.000245	-3.47964	TMEM213
209307_at	0.000245	1.48286	SWAP70
225081_s_at	0.000245	1.28067	CDCA7L
228537_at	0.000245	1.52534	GLI2
226464_at	0.000245	1.5729	C3orf58
221552_at	0.000245	-1.47188	ABHD6
212494_at	0.000246	1.66668	TNS2
213436_at	0.000246	2.5476	CNR1
235606_at	0.000247	1.07777	DUBR
219779_at	0.000247	1.56337	ZFHX4
202422_s_at	0.000247	-2.00756	ACSL4
223587_s_at	0.000248	-1.1159	AMN
231483_at	0.000248	-2.5314	LOC100505985
226632_at	0.000248	2.51974	CYGB
207542_s_at	0.000249	-2.46621	AQP1
224937_at	0.000249	2.10997	PTGFRN
202850_at	0.000249	-1.25352	ABCD3
203753_at	0.00025	1.44655	TCF4
230130_at	0.000251	2.43992	SLIT2
224927_at	0.000251	1.54459	PPP1R18
233499_at	0.000251	0.936673	LRRC7
211518_s_at	0.000252	1.6642	BMP4
243409_at	0.000253	0.941456	FOXL1
205715_at	0.000254	1.4554	BST1
204393_s_at	0.000256	-4.14464	ACPP
200980_s_at	0.000256	-1.35898	PDHA1
218708_at	0.000256	1.09424	NXT1
239805_at	0.000256	-2.79947	SLC13A2
223413_s_at	0.000257	1.45021	LYAR
224799_at	0.000259	-1.57764	NDFIP2
211615_s_at	0.000259	-0.683604	LRPPRC
220260_at	0.00026	-1.0708	TBC1D19
230875_s_at	0.00026	-1.40068	ATP11A
208165_s_at	0.000261	1.55754	PRSS16
211228_s_at	0.000261	-0.940782	RAD17
200808_s_at	0.000262	1.84972	ZYX
37577_at	0.000263	1.85523	ARHGAP19
218631_at	0.000263	1.93539	AVPI1
240317_at	0.000264	1.79284	PCDHB4
227243_s_at	0.000264	1.69446	EBF3
205079_s_at	0.000266	1.91902	MPDZ
201641_at	0.000266	1.31373	BST2
211062_s_at	0.000266	1.40483	GPR78
226223_at	0.000266	1.11268	PAWR
235051_at	0.000269	1.12125	CCDC50
202239_at	0.000269	-0.994755	PARP4
227686_at	0.000269	-1.19779	OXNAD1
201619_at	0.000269	-0.95316	PRDX3
202025_x_at	0.000269	-1.03804	ACAA1
205712_at	0.000269	-1.5521	PTPRD
206840_at	0.000272	-3.02022	AFM
204270_at	0.000272	1.94261	SKI
228349_at	0.000274	-1.17542	KIAA1958
228115_at	0.000274	-1.30291	GAREM1
210612_s_at	0.000274	1.33488	SYNJ2
209692_at	0.000275	2.23812	EYA2
223550_s_at	0.000277	-2.20713	CA10
244669_at	0.000278	1.65662	SNORD50B
237052_x_at	0.000278	1.0864	GIGYF2
244885_at	0.00028	3.82833	EBF2
224348_s_at	0.00028	1.79537	HOTS
217525_at	0.000281	2.68733	OLFML1
202920_at	0.000281	-1.83408	ANK2
219370_at	0.000283	1.63666	RPRM
207069_s_at	0.000284	1.50502	SMAD6
224838_at	0.000285	0.952769	FOXP1
209806_at	0.000288	1.68328	HIST1H2BK
221766_s_at	0.000288	1.53043	FAM46A
217628_at	0.000288	1.55753	CLIC5
224002_s_at	0.000288	2.3982	FKBP7
201117_s_at	0.000291	2.53265	CPE
212373_at	0.000293	1.34236	FEM1B
201105_at	0.000293	2.0986	LGALS1
219059_s_at	0.000293	1.83122	LYVE1
226338_at	0.000293	1.13523	TMEM55A
213800_at	0.000295	3.48105	CFH
235529_x_at	0.000295	0.810094	SAMHD1
218997_at	0.000295	1.53181	POLR1E
1568933_at	0.000295	-1.23195	LYPD8
204589_at	0.000295	1.59906	NUAK1
206208_at	0.000295	-1.78827	CA4
203083_at	0.000295	2.44543	THBS2
205122_at	0.000295	2.34609	MSANTD3-TMEFF1
1552757_s_at	0.000296	-2.46907	C9orf66
209623_at	0.000298	-2.29565	MCCC2
223159_s_at	0.000298	-1.18367	NEK6
230964_at	0.000298	-3.13593	FREM2
200076_s_at	0.000299	0.680776	KXD1
226933_s_at	0.000299	1.26788	ID4
204854_at	0.0003	0.886474	P3H3
228494_at	0.0003	-1.42135	PPP1R9A
239846_at	0.000304	1.30812	MTHFD1
213701_at	0.000304	1.07121	C12orf29
203474_at	0.000304	-1.04849	IQGAP2
222025_s_at	0.000304	-1.41367	OPLAH
213547_at	0.000304	1.14771	CAND2
211535_s_at	0.000305	1.57467	FGFR1
223702_x_at	0.000305	-1.21531	FTCD
203640_at	0.000306	1.12045	MBNL2
223210_at	0.000307	1.08425	CHURC1
224397_s_at	0.000308	1.44268	TMTC1
203671_at	0.000309	-1.61696	TPMT
219506_at	0.000309	1.01688	C1orf54
228618_at	0.000309	1.60431	PEAR1
203324_s_at	0.000309	1.60235	CAV2
218927_s_at	0.00031	1.0994	CHST12
201531_at	0.000312	2.61324	ZFP36
216474_x_at	0.000312	-1.95891	TPSB2
239860_at	0.000312	-2.71563	LOC100130232
235318_at	0.000312	2.62135	FBN1
217551_at	0.000315	-1.97449	OR7E14P
1553768_a_at	0.000316	1.72167	DCBLD1
232315_at	0.000316	2.00064	ZNF880
218806_s_at	0.000317	-2.82502	VAV3
202416_at	0.000317	-0.732248	DNAJC7
202949_s_at	0.000318	1.95521	FHL2
205440_s_at	0.000318	1.34957	NPY1R
243224_at	0.000318	-1.11007	LOC100506302
230481_at	0.000318	-1.71666	ACY3
227976_at	0.000318	1.19096	SMIM10
215812_s_at	0.000319	-0.945043	SLC6A10PB
1552506_at	0.000319	1.27563	CRB2
203571_s_at	0.000319	1.86373	ADIRF
202283_at	0.00032	2.64199	SERPINF1
212203_x_at	0.00032	0.819274	IFITM3
225855_at	0.00032	1.11847	EPB41L5
236026_at	0.000321	1.41068	GPATCH2
238559_at	0.000323	-1.76406	LOC101927402
229579_s_at	0.000324	1.41803	DISP2
223126_s_at	0.000329	2.31018	C1orf21
229442_at	0.000331	1.11644	C18orf54
205892_s_at	0.000331	-2.96165	FABP1
235767_x_at	0.000332	1.60492	PHAX
219840_s_at	0.000333	-1.3505	TCL6
209598_at	0.000333	1.74505	PNMA2
209454_s_at	0.000334	0.90899	TEAD3
206576_s_at	0.000337	-1.16386	CEACAM1
222731_at	0.000338	-0.740083	ZDHHC2
214109_at	0.000338	-1.60318	LRBA
201322_at	0.000338	-1.05196	ATP5B
201781_s_at	0.000338	0.747585	AIP
205364_at	0.000338	-1.04835	ACOX2
225334_at	0.00034	0.950898	BORCS7
218736_s_at	0.000342	1.96541	PALMD
243894_at	0.000343	-0.958137	SLC41A2
205983_at	0.000343	-4.03736	DPEP1
201931_at	0.000343	-1.04832	ETFA
202555_s_at	0.000343	1.56937	MYLK
234491_s_at	0.000343	1.52421	SAV1
204608_at	0.000343	-1.6903	ASL
221029_s_at	0.000343	1.66949	WNT5B
207623_at	0.000344	1.42091	ABCF2
204749_at	0.000347	2.38238	NAP1L3
219573_at	0.000347	-1.24853	CARMIL1
215039_at	0.000347	2.27299	LINC01140
227434_at	0.000349	1.09285	WBSCR17
229831_at	0.000351	-3.25674	CNTN3
227443_at	0.000353	1.39769	LURAP1L
224635_s_at	0.000353	-1.06594	BIRC6
213374_x_at	0.000355	-1.64712	HIBCH
203881_s_at	0.000355	3.43541	DMD
212488_at	0.000355	1.4767	COL5A1
202202_s_at	0.000356	2.40388	LAMA4
218219_s_at	0.000356	-1.0477	LANCL2
228956_at	0.000356	-2.71394	UGT8
209344_at	0.000356	2.45131	TPM4
227875_at	0.000357	-1.69083	KLHL13
223361_at	0.000357	-1.60501	ABRACL
212350_at	0.000357	-0.808707	TBC1D1
228507_at	0.000357	1.55893	PDE3A
227719_at	0.000358	2.31055	SMAD9
205985_x_at	0.000359	-2.64162	CLCNKB
219568_x_at	0.000359	0.778954	SOX18
229400_at	0.000359	1.29818	HOXD10
214051_at	0.000363	1.15213	TMSB15B
227132_at	0.000363	1.64105	ZNF706
225624_at	0.000363	-0.932797	SNX29
210064_s_at	0.000363	-2.66539	UPK1B
229393_at	0.000363	1.73262	L3MBTL3
218859_s_at	0.000363	1.46022	ESF1
204255_s_at	0.000364	-1.84841	VDR
206696_at	0.000364	-1.2283	GPR143
219554_at	0.000365	-2.46756	RHCG
227996_at	0.000365	-1.75206	FARP1
227743_at	0.000366	-1.69855	MYO15B
217939_s_at	0.000366	-0.913011	AFTPH
219626_at	0.000366	0.898087	MAP7D3
232289_at	0.000367	1.29041	LOC100996843
209616_s_at	0.000367	2.56353	LOC100653057
224998_at	0.000367	-1.75714	CMTM4
218844_at	0.000367	-1.95239	ACSF2
209894_at	0.000368	2.35394	LEPROT
213386_at	0.000369	2.15381	TMEM246
205620_at	0.00037	1.13532	F10
214421_x_at	0.00037	-0.843061	CYP2C9
205117_at	0.00037	-3.709	FGF1
203810_at	0.00037	1.12383	DNAJB4
204055_s_at	0.00037	-2.03971	CTAGE5
217761_at	0.000371	-0.801547	ADI1
201565_s_at	0.000371	1.95974	ID2
214719_at	0.000372	-1.03938	SLC46A3
206032_at	0.000373	2.95962	DSC3
214066_x_at	0.000375	0.70938	NPR2
211755_s_at	0.000376	-0.685925	ATP5F1
222746_s_at	0.000376	-1.96481	BSPRY
215566_x_at	0.000376	-1.11327	LYPLA2
227934_at	0.000376	1.47055	KPNA5
227752_at	0.000377	-2.23346	SPTLC3
217504_at	0.000379	1.92462	ABCA6
215446_s_at	0.000379	4.58547	LOX
212923_s_at	0.00038	1.50873	PXDC1
222925_at	0.00038	-2.03975	DCDC2
205676_at	0.00038	-2.66681	CYP27B1
208790_s_at	0.000382	2.16998	PTRF
231034_s_at	0.000383	-1.71549	NHSL1
223618_at	0.000385	1.6736	FMN2
65517_at	0.000388	-1.6524	AP1M2
202859_x_at	0.000388	3.77113	CXCL8
228766_at	0.000389	3.91722	CD36
204088_at	0.00039	-0.80557	P2RX4
201136_at	0.000392	1.35314	PLP2
213068_at	0.000392	3.45057	DPT
237465_at	0.000394	2.11124	USP53
220065_at	0.000394	-4.22683	TNMD
224901_at	0.000394	-2.41307	SCD5
203458_at	0.000394	-0.827046	SPR
220591_s_at	0.000394	-2.2028	EFHC2
229647_at	0.000394	-1.37619	NDUFS1
244111_at	0.000395	1.64805	KRT222
203207_s_at	0.000395	-1.57722	MTFR1
221541_at	0.000395	1.97033	CRISPLD2
242907_at	0.000395	2.00724	GBP2
225190_x_at	0.000399	0.638877	RPL35A
219718_at	0.000399	-1.17856	FGGY
201258_at	0.0004	0.896141	RPS16
226581_at	0.000402	1.33802	RBSN
223121_s_at	0.000405	2.97693	SFRP2
235126_at	0.000406	-1.43923	FLVCR1-AS1
235164_at	0.000409	1.50258	ZNF25
228274_at	0.000412	-1.34125	SDSL
231807_at	0.000412	1.73935	KIAA1217
239888_at	0.000415	1.8127	UBQLN2
226689_at	0.000417	-0.894128	CISD2
207826_s_at	0.000417	1.88408	ID3
211747_s_at	0.000417	1.14365	LSM5
219416_at	0.000417	1.07477	SCARA3
235737_at	0.000417	2.56454	TSLP
221884_at	0.000417	-1.34432	MECOM
241369_at	0.000418	-3.09683	ADAMTS9-AS1
203865_s_at	0.00042	2.68802	ADARB1
228496_s_at	0.000421	0.779156	CRIM1
226353_at	0.000421	-0.941845	SPPL2A
212887_at	0.000421	0.939206	SEC23A
202413_s_at	0.000423	0.773484	USP1
203946_s_at	0.000423	-3.78611	ARG2
204040_at	0.000423	1.50952	RNF144A
228141_at	0.000423	1.81007	GPX8
203980_at	0.000424	4.13849	FABP4
220266_s_at	0.000425	1.48171	KLF4
202016_at	0.000425	-2.0528	MEST
211006_s_at	0.000426	1.62259	KCNB1
237484_at	0.000426	2.78721	SMCO3
201487_at	0.000426	-0.951303	CTSC
212244_at	0.000429	1.17796	GCOM1
222975_s_at	0.000431	1.0069	CSDE1
228429_x_at	0.000433	-0.960837	KIF9
1563947_a_at	0.000434	1.54238	ERC1
1560562_a_at	0.000435	0.958648	ZNF677
226459_at	0.000435	-0.812748	PIK3AP1
210199_at	0.000437	-1.62713	CRYAA
219223_at	0.000437	-0.779645	CACFD1
207181_s_at	0.000439	1.20577	CASP7
207983_s_at	0.000442	0.773616	STAG2
49111_at	0.000442	1.06994	ARRB1
202345_s_at	0.000443	3.04069	FABP5
216321_s_at	0.000443	1.01961	NR3C1
217729_s_at	0.000445	1.06956	AES
230087_at	0.000445	2.0294	PRIMA1
201887_at	0.000447	0.938518	IL13RA1
220520_s_at	0.000447	-1.15377	NUP62CL
212245_at	0.000448	1.00188	MCFD2
213954_at	0.000451	2.11748	FAM169A
202200_s_at	0.000451	-0.788181	SRPK1
201843_s_at	0.000451	1.55378	EFEMP1
203397_s_at	0.000453	-2.45804	GALNT3
238346_s_at	0.000455	0.821204	TGS1
232099_at	0.000455	1.59216	PCDHB16
203476_at	0.000455	1.47712	TPBG
1552281_at	0.000457	-1.93099	SLC39A5
205442_at	0.000457	-2.07593	MFAP3L
205597_at	0.000461	-2.24652	SLC44A4
227859_at	0.000462	1.84434	DNAJC27
206540_at	0.000462	-1.54584	GLB1L
219594_at	0.000462	1.37051	NINJ2
214586_at	0.000465	1.18932	GPR37
227188_at	0.000466	3.0203	EVA1C
208951_at	0.000468	-1.32526	ALDH7A1
218502_s_at	0.000468	-1.01961	TRPS1
200785_s_at	0.000468	1.72652	LRP1
240456_at	0.000468	-1.62873	LOC101928419
202073_at	0.000468	1.17443	OPTN
226345_at	0.000468	0.838789	ARL5B
223741_s_at	0.000471	1.25226	TTYH2
213874_at	0.000472	-0.919461	SERPINA4
226733_at	0.000474	-2.28151	PFKFB2
224796_at	0.000474	1.06964	ASAP1
209355_s_at	0.000475	1.79152	PLPP3
223278_at	0.000475	-1.36026	GJB2
1552612_at	0.000475	-2.05634	CDC42SE2
206259_at	0.000475	-1.58692	PROC
202138_x_at	0.000477	-1.13921	AIMP2
210220_at	0.000478	1.94423	FZD2
203722_at	0.00048	-2.03858	ALDH4A1
211623_s_at	0.00048	0.871124	FBL
202404_s_at	0.00048	2.13416	COL1A2
236620_at	0.000481	1.54067	RIF1
201148_s_at	0.000483	1.42066	TIMP3
212501_at	0.000483	2.17867	CEBPB
204720_s_at	0.000484	-1.09719	DNAJC6
233057_at	0.000485	2.76777	HSPB8
223391_at	0.000485	-1.21002	SGPP1
223423_at	0.000486	-2.19046	GPR160
218162_at	0.000486	2.24944	OLFML3
212558_at	0.000486	1.52724	SPRY1
221599_at	0.000488	0.738367	AAMDC
214106_s_at	0.000488	0.783235	GMDS
206089_at	0.000489	-1.82163	NELL1
218425_at	0.000492	0.839291	RNF216
210869_s_at	0.000492	2.20338	MIR6756
219796_s_at	0.000493	-1.77884	CDHR5
229578_at	0.000494	0.915644	JPH2
218815_s_at	0.000494	-1.21608	TMEM51
218285_s_at	0.000495	-1.25175	BDH2
218932_at	0.000497	1.2714	ZNHIT6
232884_s_at	0.000497	1.04958	ZNF853
217795_s_at	0.000498	1.41847	TMEM43
225975_at	0.000498	2.35371	PCDH18
228132_at	0.000499	2.82221	ABLIM2
210046_s_at	0.000499	-1.67928	IDH2
1555561_a_at	0.000499	0.976093	UGGT2
209763_at	0.000504	2.53426	CHRDL1
209191_at	0.000504	2.15222	TUBB6
57588_at	0.000505	1.62775	SLC24A3
223737_x_at	0.000508	-1.58214	CHST9
214807_at	0.000509	1.10511	PLXDC2
220035_at	0.000509	-0.753969	NUP210
208670_s_at	0.00051	0.84322	EID1
225864_at	0.000511	-0.877848	FAM84B
232217_at	0.000513	1.36926	FAM26E
205872_x_at	0.000514	0.864915	PDE4DIP
212622_at	0.000517	-0.843437	TMEM41B
226193_x_at	0.000517	-0.935471	CBWD7
1558881_at	0.000518	2.50657	LINC00924
218556_at	0.000518	-0.886652	ORMDL2
231052_at	0.000518	-0.867425	GLOD5
204485_s_at	0.000521	-0.744328	TOM1L1
223821_s_at	0.000521	-0.997543	SUSD4
202643_s_at	0.000522	1.96511	TNFAIP3
212914_at	0.000522	1.51062	CBX7
228745_at	0.000522	1.32234	SGTB
231334_at	0.000523	-1.51263	LOC101929480
214022_s_at	0.000523	1.19172	IFITM1
231980_at	0.000524	0.964338	DOK6
212764_at	0.000524	2.03087	ZEB1
205214_at	0.000524	0.86152	STK17B
224772_at	0.000525	1.68596	NAV1
235857_at	0.000525	1.18148	KCTD11
230237_at	0.000525	-1.47184	ADCYAP1
219671_at	0.000525	-2.3765	HPCAL4
229888_at	0.000525	-1.02553	C12orf60
218026_at	0.000525	-0.869926	COA3
219855_at	0.000525	1.20781	NUDT11
200617_at	0.000525	-1.24152	MLEC
209114_at	0.000526	-3.07922	TSPAN1
222981_s_at	0.000526	-0.824257	RAB10
204437_s_at	0.000528	-3.84647	FOLR1
202525_at	0.000533	-2.58611	PRSS8
212590_at	0.000535	-1.07977	RRAS2
226692_at	0.000535	0.918258	MIR1282
204385_at	0.000537	-0.820057	KYNU
219390_at	0.000537	1.4473	FKBP14
204472_at	0.000539	2.294	GEM
220281_at	0.000541	-5.72832	SLC12A1
202712_s_at	0.000541	-2.04282	CKMT1A
211689_s_at	0.000541	-1.67878	TMPRSS2
235821_at	0.000545	2.6721	WISP1
214131_at	0.000545	-2.51654	TXLNGY
231187_at	0.000546	-1.79533	SLC28A1
201170_s_at	0.000547	2.29573	BHLHE40
218086_at	0.000548	0.835708	NPDC1
208114_s_at	0.000548	0.731806	ISG20L2
202962_at	0.00055	-1.1119	KIF13B
227804_at	0.00055	-1.82742	TLCD1
204529_s_at	0.000551	-1.3947	TOX
219593_at	0.000552	1.02129	SLC15A3
200002_at	0.000552	1.27702	RPL35
235871_at	0.000552	-1.30954	LIPH
205109_s_at	0.000553	1.12006	LOC101930241
212170_at	0.000559	0.806474	RBM12
221950_at	0.000559	-1.02663	EMX2
232151_at	0.000561	-2.94963	MACC1
203570_at	0.000562	1.70911	LOXL1
220197_at	0.000562	-3.62024	ATP6V0A4
202853_s_at	0.000565	0.906916	RYK
213171_s_at	0.000565	-0.707251	MMP24
206515_at	0.000568	-3.97748	CYP4F3
206765_at	0.00057	2.09717	KCNJ2
221042_s_at	0.000573	-1.56025	CLMN
202939_at	0.000573	-0.824661	ZMPSTE24
203903_s_at	0.000573	2.08338	HEPH
202502_at	0.000573	-1.35422	ACADM
204939_s_at	0.000573	1.84528	PLN
204170_s_at	0.000573	-2.06425	CKS2
201768_s_at	0.000573	-0.650149	CLINT1
211926_s_at	0.000573	1.10762	MYH9
223734_at	0.000575	2.39339	MGARP
220424_at	0.000575	-3.94694	NPHS2
202688_at	0.000576	-1.92047	TNFSF10
223316_at	0.000576	2.14326	CCDC3
220168_at	0.000576	-1.31006	CASC1
219979_s_at	0.000582	1.17635	HIKESHI
202923_s_at	0.000583	-1.25182	GCLC
215784_at	0.000584	-1.36203	CD1E
212202_s_at	0.000585	0.835308	TMEM87A
221664_s_at	0.000585	-1.16566	F11R
229032_at	0.000585	2.86918	WSCD2
208895_s_at	0.000587	0.727681	DDX18
226912_at	0.000591	-2.0826	ZDHHC23
201242_s_at	0.000591	-2.14547	ATP1B1
224763_at	0.000593	1.8965	LOC100506548
220825_s_at	0.000593	2.00492	KIRREL
1553722_s_at	0.000593	-1.08427	RNF152
216521_s_at	0.000593	1.31828	BRCC3
202161_at	0.000593	1.04535	PKN1
231437_at	0.000594	-1.11125	SLC35D2
200757_s_at	0.000599	0.632835	CALU
238755_at	0.000602	2.33601	RASSF10
223257_at	0.000604	1.03837	G2E3
205404_at	0.000604	2.4325	HSD11B1
202393_s_at	0.000604	1.35085	KLF10
210155_at	0.000604	1.17024	MYOC
223217_s_at	0.000604	2.13843	NFKBIZ
230792_at	0.000605	-1.15979	FAAH2
225699_at	0.000606	1.1891	LOC101928927
222279_at	0.000606	1.45555	HLA-F-AS1
232271_at	0.000606	-3.11844	HNF4G
224903_at	0.000608	-0.990022	UTP4
208692_at	0.000608	0.60858	RPS3
213706_at	0.000608	-2.15556	GPD1
205190_at	0.000608	-3.22259	PLS1
232745_x_at	0.000608	-1.5109	SPEF2
244455_at	0.000609	2.33079	KCNT2
226026_at	0.000609	-1.21555	DIRC2
207254_at	0.00061	-1.99977	SLC15A1
228401_at	0.000611	1.14164	ATAD2
203499_at	0.000613	1.09651	EPHA2
1553956_at	0.000613	1.14461	TMEM237
205984_at	0.000613	-2.54021	CRHBP
204247_s_at	0.000613	-1.17512	CDK5
220740_s_at	0.000614	-1.27408	SLC12A6
212985_at	0.000614	1.43493	APBB2
204735_at	0.000614	1.15351	PDE4A
218615_s_at	0.000616	1.23909	TMEM39A
205830_at	0.000618	2.96875	CLGN
216010_x_at	0.000619	-0.91059	FUT3
205580_s_at	0.000624	2.65741	HRH1
214761_at	0.000625	2.4693	ZNF423
219551_at	0.000625	-1.39571	EAF2
217559_at	0.000625	0.907787	RPL10L
221232_s_at	0.000625	-1.24979	ANKRD2
225516_at	0.000625	1.4345	SLC7A2
1554741_s_at	0.000625	2.00657	FGF7P3
243354_at	0.000625	-0.899769	LOC101930373
223190_s_at	0.000628	1.41422	KMT2E
201961_s_at	0.000629	0.786738	RNF41
230288_at	0.000629	1.90251	FGF14
202454_s_at	0.000629	-3.29543	ERBB3
235653_s_at	0.000629	1.25318	THAP6
203786_s_at	0.00063	-1.18181	TPD52L1
208549_x_at	0.000631	0.811383	PTMA
224179_s_at	0.000634	-4.29261	MIOX
201612_at	0.000634	-0.6798	ALDH9A1
212765_at	0.000634	1.17524	CAMSAP2
243940_at	0.000636	2.28593	TSHZ2
236640_at	0.000636	1.74763	LOC100507165
200762_at	0.000641	0.804577	DPYSL2
212462_at	0.000641	0.931108	KAT6B
238356_at	0.000644	2.00071	DOCK11
209863_s_at	0.000644	2.45904	TP63
214582_at	0.00065	-0.979851	PDE3B
223598_at	0.00065	1.32814	RAD23B
1561624_at	0.000651	-0.809003	LOC101927537
225163_at	0.000651	1.54815	FRMD4A
1559992_a_at	0.000652	-3.07583	LINC00645
208323_s_at	0.000653	-2.31444	ANXA13
243669_s_at	0.000655	-2.26038	PRAP1
1555993_at	0.000655	-1.42495	CACNA1D
234018_s_at	0.000655	1.85656	SEL1L2
220318_at	0.000655	1.11209	EPN3
201410_at	0.000658	-1.28724	PLEKHB2
213256_at	0.000659	2.31456	Jun3
218854_at	0.00066	1.26161	DSE
202295_s_at	0.000661	-1.93596	CTSH
231011_at	0.000662	1.2514	LARP1B
206374_at	0.000663	1.0591	LOC101927562
209212_s_at	0.000664	1.85088	KLF5
232381_s_at	0.000668	-2.81033	DNAH5
219450_at	0.00067	-1.94358	C4orf19
202310_s_at	0.00067	1.76203	COL1A1
224817_at	0.00067	1.46619	SH3PXD2A
205150_s_at	0.000671	2.34994	TRIL
216215_s_at	0.000672	0.702903	RBFOX2
200621_at	0.000672	2.09656	CSRP1
209032_s_at	0.000673	-2.33927	CADM1
203637_s_at	0.000673	0.98756	MID1
202838_at	0.000674	-1.03413	FUCA1
202616_s_at	0.000675	0.898665	MECP2
213509_x_at	0.000675	-1.39589	CES2
201321_s_at	0.000676	1.15049	SMARCC2
212848_s_at	0.000676	1.35378	C9orf3
215285_s_at	0.000678	-1.01355	PHTF1
204045_at	0.00068	1.25958	TCEAL1
204442_x_at	0.000683	1.16576	LTBP4
202760_s_at	0.000683	1.56145	PALM2-AKAP2
232136_s_at	0.000683	1.48841	CTTNBP2
207876_s_at	0.000683	1.05689	FLNC
210632_s_at	0.000686	0.755192	SGCA
218974_at	0.000686	1.18065	SOBP
223266_at	0.000687	-1.27149	STRADB
225567_at	0.000687	1.65807	INAFM2
209253_at	0.000688	0.713266	SORBS3
1553719_s_at	0.000694	1.5432	ZNF548
225793_at	0.000698	1.08341	LIX1L
218102_at	0.000698	-1.01132	DERA
200961_at	0.000698	-1.02584	SEPHS2
227787_s_at	0.000698	1.84028	MED30
243672_at	0.000699	-1.48296	SALL3
205802_at	0.000701	1.64316	TRPC1
223322_at	0.000706	1.50193	RASSF5
215076_s_at	0.000707	1.35505	COL3A1
211138_s_at	0.000707	-2.10141	KMO
213002_at	0.00071	1.55899	MARCKS
206928_at	0.00071	2.08594	ZNF124
213967_at	0.00071	-3.02862	RALYL
238890_at	0.000712	-0.834038	BRWD1
223524_s_at	0.000716	0.858554	TMEM108
219908_at	0.000719	3.48059	DKK2
225326_at	0.000721	0.738674	RBM27
206529_x_at	0.000722	-1.84418	SLC26A4
202595_s_at	0.000722	-0.7212	LEPROTL1
232060_at	0.000722	1.61257	ROR1
230051_at	0.000723	3.07931	PROSER2
226335_at	0.000724	-1.17458	RPS6KA3
235182_at	0.000724	3.42612	ISM1
242851_at	0.000725	-1.59434	MFSD4B
201506_at	0.000728	1.39808	TGFBI
218362_s_at	0.000729	1.1515	DIS3
226651_at	0.00073	1.27631	HOMER1
218351_at	0.000733	-0.982947	COMMD8
225671_at	0.000733	-2.72561	SPNS2
206814_at	0.000735	1.27412	NGF
219646_at	0.000736	0.722677	DEF8
213540_at	0.000742	-0.774882	HSD17B8
205782_at	0.000742	2.79053	FGF7
233301_at	0.000742	0.825318	OXCT2
227131_at	0.000742	1.18115	MAP3K3
231496_at	0.000745	-3.94744	FCAMR
201735_s_at	0.000747	-1.52856	CLCN3
224504_s_at	0.000749	1.41469	BUD13
1552365_at	0.000749	-1.69904	SCIN
204544_at	0.00075	1.2055	HPS5
201044_x_at	0.000751	1.84242	DUSP1
1553133_at	0.000751	1.67858	C9orf72
204449_at	0.000752	0.669971	PDCL
201313_at	0.000752	2.86381	ENO2
1558324_a_at	0.000753	-2.85763	TMEM72
208949_s_at	0.000753	1.13243	LGALS3
228565_at	0.000753	-1.54469	KIAA1804
204087_s_at	0.000754	-0.685421	SLC5A6
206429_at	0.000758	-1.30312	F2RL1
206552_s_at	0.000768	2.59031	TAC1
227212_s_at	0.000768	0.854226	PHF19
207585_s_at	0.000768	1.27283	RPL36AL
209318_x_at	0.000771	2.26854	PLAGL1
222103_at	0.000772	0.815422	ATF1
222529_at	0.000774	3.06021	SLC25A37
203233_at	0.000775	1.44973	IL4R
224604_at	0.000775	0.947015	C4orf3
218549_s_at	0.000777	-1.1933	RMDN1
240310_at	0.000777	0.995017	TOR1AIP1
204931_at	0.000778	1.60019	TCF21
235890_at	0.000779	1.11724	TBL1XR1
213169_at	0.00078	-1.50407	SEMA5A
232051_at	0.000782	1.13326	CCDC102A
221737_at	0.000783	0.864073	GNA12
204461_x_at	0.000785	1.13692	RAD1
205066_s_at	0.000786	0.989384	ENPP1
227609_at	0.000787	-1.06236	EPSTI1
229816_at	0.000788	-1.48487	WDR78
218952_at	0.000788	-1.36993	PCSK1N
226487_at	0.000788	-0.927066	FAM222A
200954_at	0.000788	-0.996418	ATP6V0C
228325_at	0.000789	2.93165	SPIDR
209574_s_at	0.000789	1.58366	LDLRAD4
200027_at	0.00079	-0.836084	NARS
201212_at	0.000791	-1.32334	LGMN
226563_at	0.000794	0.824437	SMAD2
221842_s_at	0.000803	0.716344	LOC100506639
1552703_s_at	0.000804	1.26382	CARD16
206201_s_at	0.000806	2.74113	MEOX2
231084_at	0.000806	-1.78002	CFAP43
201568_at	0.000806	-0.76994	UQCRQ
203638_s_at	0.000807	1.56883	FGFR2
227791_at	0.00081	1.11704	SLC9A9
238163_at	0.000813	-0.743949	LOC102725343
220303_at	0.000813	-0.957779	PDZD3
205308_at	0.000813	1.00505	ZC2HC1A
218672_at	0.000813	0.776616	TNFAIP8L2-SCNM1
223058_at	0.000813	-2.04124	FAM107B
239461_at	0.000813	3.46651	GALNT15
220936_s_at	0.000814	2.02124	H2AFJ
212119_at	0.000817	1.37644	RHOQ
226247_at	0.000819	-1.2259	PLEKHA1
228780_at	0.00082	-3.18142	POU3F3
201631_s_at	0.000821	1.59817	IER3
226373_at	0.000821	-0.630475	SFXN5
218249_at	0.000823	-0.805558	ZDHHC6
227004_at	0.000823	-1.22838	CDKL5
222242_s_at	0.000824	2.11445	KLK5
222764_at	0.000825	-2.09838	ASRGL1
233712_at	0.000827	-2.12003	LOC101928574
219295_s_at	0.000829	2.66879	PCOLCE2
1555902_at	0.000832	1.53824	ARMCX5
219076_s_at	0.000834	-1.00893	PXMP2
204463_s_at	0.00084	1.61	EDNRA
206204_at	0.000844	-1.50782	GRB14
202299_s_at	0.000848	-0.858351	LAMTOR5
1554246_at	0.000848	-1.17572	C1orf210
203538_at	0.000848	1.16383	CAMLG
1568597_at	0.000854	1.23069	LOC646762
210840_s_at	0.000855	0.872429	IQGAP1
226496_at	0.000858	1.00125	ZCCHC7
215274_at	0.00086	-1.98551	SLC12A3
224893_at	0.00086	0.935158	ATL3
206009_at	0.00086	0.780397	ITGA9
219703_at	0.00086	-1.21776	MNS1
206874_s_at	0.00086	0.681743	SLK
204303_s_at	0.00086	1.44536	CTIF
205809_s_at	0.000862	2.47431	WASL
237168_at	0.000862	-0.599272	NEK5
230084_at	0.000863	-1.8688	SLC30A2
228121_at	0.000864	1.49368	TGFB2
230573_at	0.000865	-2.66605	SGK2
225041_at	0.000867	1.18774	MPHOSPH8
219291_at	0.00087	1.58535	DTWD1
229833_at	0.000872	-0.900932	ALOX12-AS1
204112_s_at	0.000873	-1.29438	HNMT
228569_at	0.000873	1.10873	PAPOLA
202528_at	0.000874	-1.22154	GALE
208962_s_at	0.000875	1.93508	MIR1908
210792_x_at	0.000876	0.926422	SIVA1
223764_x_at	0.000876	0.844044	NIPSNAP3B
213724_s_at	0.000877	-0.766816	PDK2
219025_at	0.000877	1.18772	CD248
204272_at	0.000883	-1.06384	LGALS4
225123_at	0.000883	1.06102	SESN3
214414_x_at	0.000883	1.52646	HBA2
220239_at	0.000884	1.50647	KLHL7
220106_at	0.000886	-0.795926	NPC1L1
244660_at	0.000889	1.12506	ELAVL1
212314_at	0.00089	-2.47583	SEL1L3
213951_s_at	0.000894	1.01666	PSMC3IP
226039_at	0.000894	-1.29418	MGAT4A
204682_at	0.000895	2.26798	LTBP2
211240_x_at	0.000895	-0.60226	TMX2-CTNND1
202029_x_at	0.000897	0.56947	RPL38
201812_s_at	0.000898	0.800588	C4orf46
220794_at	0.0009	0.947687	GREM2
220795_s_at	0.0009	0.751211	BEGAIN
237450_at	0.000901	-1.40078	LOC389332
204436_at	0.000902	0.828096	PLEKHO2
209173_at	0.000903	-2.90304	AGR2
225775_at	0.000903	-1.2353	TSPAN33
221753_at	0.000908	1.76998	SSH1
209933_s_at	0.000908	0.83687	CD300A
229594_at	0.000915	0.938778	SPTY2D1
203164_at	0.000915	-1.00064	SLC33A1
223461_at	0.000916	-1.46143	TBC1D7
212821_at	0.000917	1.08646	PLEKHG3
204345_at	0.000922	2.58747	COL16A1
230838_s_at	0.000922	-0.577387	CIAPIN1
229916_at	0.000923	-3.12364	ENPP6
228424_at	0.000923	0.836651	NAALADL1
212491_s_at	0.000924	0.656574	DNAJC8
227003_at	0.000924	0.669242	RAB28
226823_at	0.000924	-0.866469	PHACTR4
209243_s_at	0.000924	1.29736	PEG3
224741_x_at	0.000925	1.24896	SNORD77
204987_at	0.000925	-1.21965	ITIH2
227402_s_at	0.000925	1.18956	UTP23
208909_at	0.000925	-0.808305	UQCRFS1
1553923_at	0.000926	-1.67511	SLC22A24
31845_at	0.000928	1.29567	ELF4
1553743_at	0.000928	1.58696	METTL21A
206910_x_at	0.000928	1.17643	CFHR2
201605_x_at	0.000929	0.856079	CNN2
203775_at	0.000933	-1.32876	SLC25A13
202783_at	0.000934	-1.02321	NNT
214734_at	0.000934	1.46567	EXPH5
221810_at	0.000934	-1.13787	RAB15
206837_at	0.000935	1.92566	ALX1
1559003_a_at	0.000936	0.533128	CCDC163
219431_at	0.000937	1.25768	ARHGAP10
209228_x_at	0.000937	-1.04562	TUSC3
221267_s_at	0.000937	0.867307	ABHD17A
1559957_a_at	0.000937	1.19031	LOC642852
201152_s_at	0.000939	1.04807	MBNL1
209733_at	0.000942	0.778325	MID2
204640_s_at	0.000942	1.11751	SPOP
226150_at	0.000943	-0.896575	PLPP5
227046_at	0.000945	-1.47591	SLC39A11
1553989_a_at	0.000946	-1.23773	ATP6V1C2
204849_at	0.000947	1.21435	TCFL5
205582_s_at	0.000949	1.43459	GGT5
201328_at	0.000952	1.61215	ETS2
212843_at	0.000953	2.14444	NCAM1
226771_at	0.000954	1.19326	ATP8B2
220087_at	0.000956	-1.21037	BCO1
1553765_a_at	0.000956	0.80731	KLHL32
213332_at	0.000957	-3.8861	PAPPA2
212219_at	0.000966	-1.25741	PSME4
201777_s_at	0.000969	0.687662	EFCAB14
203835_at	0.000969	1.48895	LRRC32
203460_s_at	0.000973	-0.916736	PSEN1
220370_s_at	0.000975	1.58061	USP36
229609_at	0.000978	-0.795233	NUTM2B-AS1
222389_s_at	0.000992	0.964632	WAC
230323_s_at	0.000992	-2.30446	TMEM45B
218139_s_at	0.000994	-1.31272	AP5M1
201356_at	0.000996	0.830408	SF3A1
239647_at	0.000998	-1.84282	CHST13
212830_at	0.001	1.43475	MEGF9
213924_at	0.001	1.36701	GNAL
204422_s_at	0.001	1.56293	FGF2
217751_at	0.001	-1.01568	GSTK1
203532_x_at	0.00101	-0.892622	CUL5
223518_at	0.00101	-0.888554	DFFA
218644_at	0.00101	-1.40895	PLEK2
205717_x_at	0.00101	0.87508	PCDHGA1
1558279_a_at	0.00101	1.26598	KDSR
221504_s_at	0.00101	-0.977047	ATP6V1H
232311_at	0.00101	1.65397	B2M
1558077_s_at	0.00101	-1.5912	MDH1B
204019_s_at	0.00102	-1.26856	SH3YL1
203015_s_at	0.00102	-1.19391	SSX2IP
1553734_at	0.00102	-1.48072	AK7
241359_at	0.00102	1.64466	TLCD2
228291_s_at	0.00103	0.837078	KIZ
222494_at	0.00103	1.31866	FOXN3
203683_s_at	0.00103	1.9794	VEGFB
225385_s_at	0.00103	0.965853	HNRNPLL
219571_s_at	0.00104	1.40201	ZNF12
238174_at	0.00104	1.10906	FBXL17
202428_x_at	0.00104	-0.603011	DBI
229418_at	0.00104	-0.762631	FAM222B
66053_at	0.00104	1.18702	HNRNPUL2-BSCL2
209394_at	0.00104	0.924996	ASMTL
229164_s_at	0.00104	0.843142	ABTB1
228602_at	0.00104	1.66227	SGCD
203593_at	0.00104	-0.733686	CD2AP
211921_x_at	0.00104	0.861097	LOC100506248
219282_s_at	0.00105	0.954683	TRPV2
226170_at	0.00105	-0.851197	EYA3
206008_at	0.00105	3.2142	TGM1
238693_at	0.00106	0.841611	PHC3
217753_s_at	0.00106	0.778613	LOC101929876
211056_s_at	0.00106	-1.09643	SRD5A1
202947_s_at	0.00106	0.848645	GYPC
208012_x_at	0.00106	0.796574	SP110
201340_s_at	0.00106	1.6513	ENC1
220623_s_at	0.00106	-0.687442	TSGA10
223710_at	0.00107	0.716564	CCL26
219162_s_at	0.00107	0.650983	MRPL11
238115_at	0.00107	1.06834	DNAJC18
215129_at	0.00108	-1.45293	PIK3C2G
224619_at	0.00108	0.828084	CASC4
202432_at	0.00108	0.813358	PPP3CB
203675_at	0.00108	1.55779	NUCB2
205099_s_at	0.00108	0.815638	CCR1
228653_at	0.00109	-1.31361	SAMD5
203042_at	0.00109	-0.974757	LAMP2
213579_s_at	0.00109	1.10254	EP300
228855_at	0.0011	-0.706104	NUDT7
201129_at	0.0011	1.1465	SRSF7
226465_s_at	0.0011	0.987291	SON
215790_at	0.0011	-0.938192	AJAP1
225165_at	0.00111	-1.35549	PPP1R1B
201177_s_at	0.00111	0.678912	UBA2
201302_at	0.00111	-1.07787	ANXA4
206412_at	0.00111	1.01849	FER
221669_s_at	0.00111	-1.8007	ACAD8
225128_at	0.00112	1.58322	KDELC2
213456_at	0.00112	-3.28576	SOSTDC1
230443_at	0.00112	1.25038	SNU13
1557207_s_at	0.00112	-1.35212	LOC283177
204379_s_at	0.00112	-3.42461	FGFR3
1568646_x_at	0.00112	0.771932	ZNF208
224583_at	0.00112	-1.78505	COTL1
222448_s_at	0.00112	0.820053	CMPK1
230307_at	0.00113	0.935212	SLC25A21-AS1
239319_at	0.00113	-0.557771	LINC00992
200657_at	0.00114	-0.968698	SLC25A5
217949_s_at	0.00114	0.881233	VKORC1
219278_at	0.00114	1.58605	MAP3K6
227172_at	0.00114	-1.02585	TMEM116
201966_at	0.00114	-1.11656	NDUFS2
226218_at	0.00114	-3.28369	IL7R
205511_at	0.00114	1.18434	FLJ10038
235045_at	0.00114	0.780542	RBM7
228640_at	0.00115	3.09936	PCDH7
224700_at	0.00115	0.947581	STT3B
220741_s_at	0.00115	-0.630524	PPA2
240069_at	0.00115	-0.717067	LOC102724880
1553321_a_at	0.00115	-1.54325	SULT1C4
219307_at	0.00115	-0.88769	PDSS2
224954_at	0.00115	-1.29657	MIR6778
209002_s_at	0.00115	0.67898	CALCOCO1
206130_s_at	0.00116	-1.01307	ASGR2
222465_at	0.00116	0.865148	RSL24D1
217985_s_at	0.00116	1.04937	BAZ1A
65718_at	0.00116	1.39681	ADGRA2
227099_s_at	0.00117	2.06166	C11orf96
217747_s_at	0.00117	1.00588	RPS9
203828_s_at	0.00117	-2.10081	IL32
218393_s_at	0.00117	0.6541	SMU1
1552309_a_at	0.00117	2.62487	NEXN
229169_at	0.00118	-0.769691	CFAP70
1561969_at	0.00118	-1.05673	ZPLD1
1557961_s_at	0.00118	2.07593	C8orf88
221725_at	0.00118	1.17809	WASF2
228540_at	0.00118	0.882738	QKI
223269_at	0.00118	1.19606	POLR3GL
32811_at	0.00118	0.856535	MYO1C
204177_s_at	0.00119	0.787724	KLHL20
236098_at	0.00119	-0.873571	SMIM6
202732_at	0.00119	0.965942	PKIG
204042_at	0.00119	1.20795	WASF3
209308_s_at	0.00119	0.953252	BNIP2
202916_s_at	0.00119	1.33843	FAM20B
235165_at	0.00119	0.810695	PARD6B
225867_at	0.00119	1.46848	VASN
209610_s_at	0.0012	1.60535	SLC1A4
204154_at	0.00121	2.73087	CDO1
214896_at	0.00121	-1.01086	LINC01314
217437_s_at	0.00121	1.64395	TACC1
224928_at	0.00121	1.10313	SETD7
225308_s_at	0.00121	0.86902	TANC1
227850_x_at	0.00121	2.0487	CDC42EP5
200692_s_at	0.00121	-0.782807	HSPA9
200908_s_at	0.00121	1.03896	RPLP2
219762_s_at	0.00121	1.2502	RPL36
241495_at	0.00122	1.11341	CCNL1
228557_at	0.00122	-1.00997	L3MBTL4
205933_at	0.00122	1.12616	SETBP1
1555858_at	0.00122	-1.15387	THUMPD3-AS1
213168_at	0.00122	0.81218	SP3
205751_at	0.00122	-1.20358	SH3GL2
227731_at	0.00122	1.41329	CNBP
209297_at	0.00122	0.923901	ITSN1
212130_x_at	0.00122	0.88792	EIF1
200031_s_at	0.00123	0.559978	SNORD35B
201502_s_at	0.00123	1.32662	NFKBIA
217806_s_at	0.00123	-1.08526	POLDIP2
242470_at	0.00123	1.46425	EID2B
218022_at	0.00123	-0.579259	VRK3
227474_at	0.00123	2.14363	PAX8-AS1
206956_at	0.00123	0.634823	PMF1-BGLAP
204772_s_at	0.00123	1.21454	TTF1
46142_at	0.00123	-0.908925	LMF1
203116_s_at	0.00123	-0.771393	FECH
224674_at	0.00123	-0.684981	TTYH3
233827_s_at	0.00123	1.55265	SUPT16H
200972_at	0.00123	-1.02433	TSPAN3
227853_at	0.00123	1.15979	PLBD2
227197_at	0.00124	1.42439	ARHGEF26
1555272_at	0.00124	0.798186	RSPH10B2
210180_s_at	0.00124	1.78867	TRA2B
227722_at	0.00124	0.803771	RPS23
218897_at	0.00124	-1.24333	TMEM177
1555500_s_at	0.00124	-1.18619	SLC2A4RG
239042_at	0.00125	1.28482	TSR1
218856_at	0.00125	-3.04776	TNFRSF21
1559296_at	0.00125	1.18733	ADAMTS9-AS2
223120_at	0.00125	-0.86444	FUCA2
215259_s_at	0.00125	-0.97963	CADM4
205767_at	0.00126	0.576509	EREG
208367_x_at	0.00126	-0.820748	CYP3A4
205739_x_at	0.00126	1.09006	ZNF107
234339_s_at	0.00126	0.943171	SNORD23
219277_s_at	0.00127	-3.22883	OGDHL
200078_s_at	0.00127	-0.976888	ATP6V0B
238125_at	0.00127	-1.23988	ADAMTS16
202333_s_at	0.00127	1.04735	UBE2B
202204_s_at	0.00127	-0.710934	AMFR
201029_s_at	0.00128	0.87465	CD99
201657_at	0.00128	0.826199	ARL1
233546_at	0.00128	1.25033	LOC283075
227388_at	0.00128	1.11366	TUSC1
223263_s_at	0.00128	1.00835	FGFR1OP2
240349_at	0.00129	-1.44594	PRKAA2
209850_s_at	0.00129	0.633259	CDC42EP2
200612_s_at	0.00129	-1.08487	AP2B1
221069_s_at	0.00129	-0.799436	TACO1
214104_at	0.00129	1.08895	GPR161
39817_s_at	0.00129	-0.978199	DNPH1
220088_at	0.00129	1.55546	C5AR1
204805_s_at	0.0013	1.65624	H1FX
210219_at	0.0013	0.766512	SP100
226142_at	0.00132	1.24565	GLIPR1
216550_x_at	0.00132	1.20469	ANKRD12
230560_at	0.00132	2.31085	STXBP6
225275_at	0.00133	1.90373	EDIL3
224279_s_at	0.00133	0.638817	CABYR
230803_s_at	0.00134	-1.17937	ARHGAP24
237017_s_at	0.00134	-1.4019	LOC102723493
206119_at	0.00134	-1.751	BHMT
225436_at	0.00134	-1.87707	ABHD17C
202893_at	0.00134	-1.34958	UNC13B
204933_s_at	0.00135	-2.71566	TNFRSF11B
223211_at	0.00135	-0.723659	HACL1
215388_s_at	0.00135	2.03121	CFHR1
238783_at	0.00135	-1.14556	TMEM161B
205361_s_at	0.00135	1.2207	PFDN4
204662_at	0.00136	0.90423	CCP110
201998_at	0.00136	-0.850551	ST6GAL1
1558508_a_at	0.00136	-2.02045	C1orf53
228247_at	0.00136	-1.64401	LOC283788
238805_at	0.00136	-1.60012	HSPB2-C11orf52
219036_at	0.00137	-0.960187	CEP70
206210_s_at	0.00137	-1.42307	CETP
214805_at	0.00137	1.85951	SNORD10
212872_s_at	0.00138	-0.832552	MED20
1570454_at	0.00139	-0.956888	EIF4EBP2
214077_x_at	0.00139	0.948025	MEIS3P1
211962_s_at	0.00139	1.44113	ZFP36L1
221845_s_at	0.00139	-0.597027	CLPB
214763_at	0.00139	-0.745042	ACOT11
209902_at	0.00139	-0.915615	ATR
209203_s_at	0.0014	1.34791	BICD2
205750_at	0.00141	-1.91771	BPHL
202158_s_at	0.00141	1.64837	CELF2
205070_at	0.00141	0.789214	ING3
221449_s_at	0.00141	-0.885102	ITFG1
213715_s_at	0.00141	2.24037	KANK3
208961_s_at	0.00141	0.949968	KLF6
200793_s_at	0.00142	-1.17662	ACO2
223631_s_at	0.00142	2.85778	C19orf33
228479_at	0.00142	-0.621423	SOAT1
219945_at	0.00143	-1.0864	DDX25
226860_at	0.00143	-1.81583	TMEM19
219371_s_at	0.00143	2.19744	KLF2
205770_at	0.00143	-1.02307	GSR
212339_at	0.00143	-1.35052	EPB41L1
212070_at	0.00143	-1.64619	ADGRG1
216379_x_at	0.00144	-0.841452	CD24
1553102_a_at	0.00144	1.04095	CCDC69
205726_at	0.00144	1.14523	DIAPH2
207071_s_at	0.00144	-0.837587	ACO1
208003_s_at	0.00144	1.43161	NFAT5
218438_s_at	0.00145	1.01705	MED28
215116_s_at	0.00145	1.2838	DNM1
200781_s_at	0.00145	0.759506	RPS15A
227618_at	0.00145	1.04866	NHSL2
200807_s_at	0.00145	-0.633013	HSPD1
200788_s_at	0.00145	0.828262	PEA15
231398_at	0.00145	-4.10934	SLC22A7
202132_at	0.00145	1.03412	WWTR1
227279_at	0.00145	1.26305	TCEAL3
221634_at	0.00145	0.952097	RPL23AP7
205473_at	0.00145	-2.07738	ATP6V1B1
218096_at	0.00146	-0.700167	AGPAT5
202640_s_at	0.00146	0.492772	RANBP3
204924_at	0.00146	-1.11154	TLR2
226424_at	0.00146	-1.36611	CAPS
203269_at	0.00146	0.764264	NSMAF
201518_at	0.00147	0.924266	CBX1
232033_at	0.00147	1.37171	USP37
218486_at	0.00147	0.832042	KLF11
203186_s_at	0.00147	1.71162	S100A4
218039_at	0.00147	-1.74845	NUSAP1
204391_x_at	0.00147	-0.634627	TRIM24
238803_at	0.00147	0.967363	HECTD2
228542_at	0.00147	-0.903651	MRS2
209422_at	0.00147	1.03405	PHF20
224506_s_at	0.00147	0.877793	PLPP7
200022_at	0.00147	0.959357	RPL18
1559901_s_at	0.00147	1.19787	MIR99AHG
206024_at	0.00148	-4.03569	HPD
226683_at	0.00148	0.93242	SNX18
236587_at	0.00148	-1.01661	LRRC6
228268_at	0.00148	2.60768	FMO2
213713_s_at	0.00148	-0.776025	GLB1L2
225562_at	0.00149	1.06784	RASA3
207761_s_at	0.00149	-0.801131	METTL7A
203752_s_at	0.00149	0.979694	JUND
205776_at	0.0015	-1.60941	FMO5
212677_s_at	0.0015	0.883943	CEP68
203734_at	0.0015	0.707294	FOXJ2
212536_at	0.00151	0.924218	ATP11B
206674_at	0.00151	-1.41964	FLT3
219153_s_at	0.00151	1.12141	THSD4
204268_at	0.00151	-3.73102	S100A2
205611_at	0.00151	0.839376	TNFSF12-TNFSF13
214721_x_at	0.00152	1.14192	CDC42EP4
201696_at	0.00152	0.915631	SRSF4
208965_s_at	0.00152	1.58812	IFI16
230830_at	0.00152	-1.16675	SLC51B
229310_at	0.00153	1.35217	KLHL29
229247_at	0.00153	0.991036	FBLN7
226186_at	0.00153	0.866307	TMOD2
1557257_at	0.00154	1.26005	BCL10
228158_at	0.00154	-1.81633	LOC100996735
204125_at	0.00154	-0.748838	NDUFAF1
218845_at	0.00154	0.671694	DUSP22
211774_s_at	0.00154	-0.759649	MMACHC
213725_x_at	0.00154	2.69393	XYLT1
1557776_at	0.00155	-0.826703	LOC101928303
209651_at	0.00155	1.76282	TGFB1I1
203789_s_at	0.00155	1.32119	SEMA3C
242998_at	0.00155	-0.767763	RDH12
231622_at	0.00155	-0.953663	ASB17
243495_s_at	0.00155	1.46764	ZNF652
227105_at	0.00155	-0.959606	CSPP1
237254_at	0.00155	-0.912009	SLC5A11
205042_at	0.00155	1.4745	GNE
228758_at	0.00156	1.88322	BCL6
228063_s_at	0.00156	0.933843	NAP1L5
[truncated: 5,026 more rows]

## Sheet: SC vs. LC
DE genes
ID	adj.P.Val	logFC	Gene.symbol
232124_at	0.0105	1.68694	FAM198A
206517_at	0.0105	-2.72201	CDH16
243813_at	0.0105	2.42947	LINC00968
235113_at	0.0105	1.4519	LRR1
1557079_at	0.0105	1.87716	ITGBL1
231012_at	0.0105	-1.1486	SLC35G1
210002_at	0.0105	1.58666	GATA6
216905_s_at	0.0105	-1.41178	ST14
238418_at	0.0105	0.988086	SLC35B4
234987_at	0.0105	1.51182	SAMHD1
202059_s_at	0.012	0.882247	KPNA1
238480_at	0.012	1.32003	TTC39C
202063_s_at	0.012	1.05189	SEL1L
224751_at	0.0131	0.907274	LOC101930655
228357_at	0.0134	1.20846	UNK
229966_at	0.0135	-1.1937	EWSR1
219204_s_at	0.0154	1.15875	SRR
214590_s_at	0.0154	1.01174	UBE2D1
208459_s_at	0.0154	1.02877	XPO7
227458_at	0.0154	-1.40106	CD274
219025_at	0.0154	1.11387	CD248
227197_at	0.0154	1.04312	ARHGEF26
206638_at	0.0159	1.68327	HTR2B
1552457_a_at	0.0159	1.86335	ADAMTSL1
229835_s_at	0.0159	1.16814	PRELID3B
205380_at	0.0159	-2.04157	PDZK1
214079_at	0.0167	-3.58734	DHRS2
210904_s_at	0.0168	1.24376	IL13RA1
243463_s_at	0.0168	1.45303	RIT1
225411_at	0.0168	1.01851	TMEM87B
229076_s_at	0.0186	1.26679	TOMM22
203164_at	0.0187	1.03689	SLC33A1
214454_at	0.0193	1.06382	ADAMTS2
214293_at	0.0194	0.950602	Jun9
204969_s_at	0.0194	0.89566	RDX
225785_at	0.0194	0.86612	REEP3
202192_s_at	0.0194	1.27893	GAS7
208127_s_at	0.0194	0.80899	SOCS5
229280_s_at	0.0194	-0.758742	CASC15
224881_at	0.0194	0.79634	VKORC1L1
239178_at	0.0194	2.65314	FGF9
232412_at	0.0194	1.34798	FBXL20
226525_at	0.0194	0.833997	STK17B
218313_s_at	0.0194	1.09799	GALNT7
203465_at	0.0194	0.957383	MRPL19
231907_at	0.0194	0.934203	ABL2
232060_at	0.0194	1.56229	ROR1
223847_s_at	0.0194	0.94922	ERGIC1
227376_at	0.0194	1.46119	GLI3
221538_s_at	0.0194	1.03424	PLXNA1
202593_s_at	0.0196	1.15314	GDE1
205594_at	0.0196	1.45822	ZNF652
221922_at	0.0196	2.22199	GPSM2
216320_x_at	0.0196	-0.724211	MST1
227158_at	0.0196	0.961547	DTD2
225241_at	0.0196	0.968348	CCDC80
216563_at	0.0196	-1.15374	ANKRD12
239155_at	0.0196	-1.2884	CXADR
226522_at	0.0197	1.1137	PODN
220018_at	0.0197	1.02068	CBLL1
208782_at	0.0197	0.962376	FSTL1
228956_at	0.0198	-2.19074	UGT8
210317_s_at	0.0198	1.3768	YWHAE
205593_s_at	0.0198	-1.22906	PDE9A
221970_s_at	0.0198	0.784351	NOL11
203334_at	0.0198	0.764196	DHX8
214452_at	0.0199	1.38035	BCAT1
208728_s_at	0.0208	0.790379	CDC42
221502_at	0.0211	0.925006	KPNA3
225712_at	0.0211	0.79032	GEMIN5
221190_s_at	0.0212	0.713031	C18orf8
201542_at	0.0212	0.75506	SAR1A
224437_s_at	0.0212	0.788738	VTA1
202157_s_at	0.0212	1.27089	CELF2
213435_at	0.0212	1.13822	SATB2
225113_at	0.0212	1.02556	AGPS
212887_at	0.0212	0.82322	SEC23A
226571_s_at	0.0212	1.15348	PTPRS
204535_s_at	0.0212	-0.888938	REST
212909_at	0.0213	-3.11912	LYPD1
219703_at	0.0213	-1.14676	MNS1
1558256_at	0.0213	0.875639	LINC00662
221799_at	0.0213	0.869224	CHPF2
213380_x_at	0.0213	-0.911908	LOC102724562
205351_at	0.0214	0.763286	GGCX
219602_s_at	0.0214	2.90946	PIEZO2
237860_at	0.0216	1.01414	RBMS3
244661_at	0.0219	1.05917	SOAT1
212552_at	0.0219	-0.902773	HPCAL1
204221_x_at	0.0219	0.941965	GLIPR1
226587_at	0.022	-0.985243	PWAR6
209365_s_at	0.022	1.94023	ECM1
226068_at	0.022	-0.97644	SYK
227623_at	0.022	0.749598	CACNA2D1
225647_s_at	0.022	1.26149	CTSC
1559051_s_at	0.022	0.761418	MB21D1
210367_s_at	0.022	1.05555	PTGES
202469_s_at	0.022	1.09969	CPSF6
226636_at	0.022	0.947663	PLD1
218049_s_at	0.022	0.786948	MRPL13
228435_at	0.022	1.08662	FEM1A
218195_at	0.022	0.912636	ARMT1
221990_at	0.0222	-0.847649	PAX8
219432_at	0.0223	-0.813317	EVC
215617_at	0.0224	1.13215	SPATS2L
219029_at	0.0225	0.867711	TMEM267
209687_at	0.0226	1.02287	CXCL12
201064_s_at	0.0226	0.887353	LOC100996696
210169_at	0.023	1.13645	SEC14L5
200751_s_at	0.0231	-0.900567	HNRNPC
223243_s_at	0.0234	1.10119	EDEM3
235198_at	0.0234	1.13093	OSTM1
232068_s_at	0.0234	1.25249	TLR4
219979_s_at	0.0234	1.17844	HIKESHI
224339_s_at	0.0234	0.830335	ANGPTL1
204607_at	0.0234	-2.58247	HMGCS2
205083_at	0.0234	0.983363	AOX1
203405_at	0.0234	0.761939	PSMG1
213001_at	0.0234	1.07342	ANGPTL2
202437_s_at	0.0234	0.948897	CYP1B1
226600_at	0.0234	0.973291	TMTC3
224480_s_at	0.0234	-2.33867	GPAT3
223355_at	0.0234	0.624561	ALG1
213734_at	0.0234	0.792168	RFC5
204976_s_at	0.0234	1.28161	AMMECR1
209869_at	0.0234	1.70592	ADRA2A
201097_s_at	0.0234	0.660651	ARF4
216100_s_at	0.0234	0.739183	TOR1AIP1
232099_at	0.0234	1.15771	PCDHB16
222883_at	0.0234	0.913454	COA7
234985_at	0.0234	1.37594	LDLRAD3
226865_at	0.0234	0.879645	PLXDC2
227727_at	0.0234	1.07508	MRGPRF
223486_at	0.0235	0.745869	GTPBP8
230008_at	0.0235	-1.79329	THSD7A
223435_s_at	0.0235	0.845932	PCDHA1
213836_s_at	0.0235	0.944201	WIPI1
235318_at	0.0235	1.92778	FBN1
224400_s_at	0.0235	0.797747	CHST9
230493_at	0.0235	2.16325	SHISA2
227194_at	0.0237	-1.01228	FAM3B
202888_s_at	0.0238	1.63184	ANPEP
231101_at	0.0238	0.938179	PPP2R5E
209580_s_at	0.0238	0.660564	MBD4
225399_at	0.0238	1.13739	TSEN15
219442_at	0.0238	-0.609903	CLUHP3
204255_s_at	0.0238	1.15844	VDR
205917_at	0.0238	0.821239	ZNF264
217496_s_at	0.0238	0.716779	IDE
228204_at	0.0238	0.728981	PSMB4
204058_at	0.0238	1.06944	ME1
204518_s_at	0.0238	1.02548	PPIC
207071_s_at	0.0238	0.896148	ACO1
210042_s_at	0.0238	1.25202	CTSZ
226484_at	0.0238	0.59038	ZBTB47
204726_at	0.0238	0.984271	CDH13
1555883_s_at	0.0238	0.78501	SPIN3
212453_at	0.0238	0.811736	KIF1BP
230091_at	0.0238	0.711732	SRPK2
227239_at	0.0238	0.850413	FAM126A
220948_s_at	0.0238	-0.864773	ATP1A1
227548_at	0.0238	0.626612	ORMDL1
203560_at	0.0238	0.830763	GGH
221786_at	0.0238	1.07442	C6orf120
212423_at	0.0238	0.755813	ZCCHC24
221782_at	0.0238	0.764123	DNAJC10
202404_s_at	0.0238	1.57133	COL1A2
219240_s_at	0.0238	0.798047	C10orf88
203634_s_at	0.0239	0.797041	CPT1A
215357_s_at	0.024	0.786737	POLDIP3
236705_at	0.024	3.37229	TMEM196
224934_at	0.024	0.908198	YIPF5
203180_at	0.024	2.45367	ALDH1A3
218218_at	0.024	1.00027	APPL2
205005_s_at	0.024	1.03276	NMT2
200762_at	0.024	0.706584	DPYSL2
1552485_at	0.0242	1.25964	LACTB
229628_s_at	0.0242	-0.644668	CCDC180
218465_at	0.0243	0.818795	TMEM33
215134_at	0.0244	1.13104	PI4K2A
243221_at	0.0244	1.03048	FAM20A
218451_at	0.0249	-0.965822	CDCP1
209533_s_at	0.0249	0.91206	PLAA
230369_at	0.025	0.835307	GPR161
203211_s_at	0.025	0.6229	MTMR2
205342_s_at	0.0251	-1.6875	SULT1C2
202951_at	0.0251	0.87689	STK38
218605_at	0.0251	0.851664	TFB2M
1552263_at	0.0251	0.917822	MAPK1
224061_at	0.0253	0.8421	INMT
225914_s_at	0.0253	1.00528	CAB39L
228977_at	0.0253	1.88204	LOC729680
201057_s_at	0.0259	-1.07652	GOLGB1
205135_s_at	0.0264	1.04152	NUFIP1
227962_at	0.0264	1.04111	ACOX1
212122_at	0.0264	0.754759	RHOQ
224414_s_at	0.0264	0.955008	CARD6
218594_at	0.0264	0.770562	HEATR1
226161_at	0.0264	0.580773	SLC30A6
229963_at	0.0265	-0.892824	BEX5
224735_at	0.0266	0.842526	CYB561A3
203504_s_at	0.0266	1.34484	ABCA1
214665_s_at	0.0266	0.586214	CHP1
229447_x_at	0.0266	-0.99368	NBPF10
227027_at	0.0267	0.719903	GFPT1
211376_s_at	0.0267	0.577196	NSMCE4A
235836_at	0.0267	0.986145	MXRA7
205559_s_at	0.0267	1.88562	PCSK5
211015_s_at	0.0267	0.709184	HSPA4
218163_at	0.0267	0.707602	MCTS1
213725_x_at	0.0267	1.37265	XYLT1
221729_at	0.0267	2.03816	COL5A2
211703_s_at	0.0267	0.718727	TM2D1
214020_x_at	0.0267	0.593052	ITGB5
202604_x_at	0.0267	0.693592	ADAM10
208769_at	0.0267	1.07602	EIF4EBP2
212460_at	0.0267	1.0926	SPTSSA
210458_s_at	0.027	0.67845	TANK
52164_at	0.0271	0.867699	C11orf24
226381_at	0.0271	1.16647	SLC35F5
220643_s_at	0.0271	1.04978	FAIM
209589_s_at	0.0271	0.93059	EPHB2
226335_at	0.0271	0.985096	RPS6KA3
223113_at	0.0271	0.781154	TMEM138
222934_s_at	0.0271	-0.919227	CLEC4E
204614_at	0.0275	1.79095	SERPINB2
235384_at	0.0275	1.05394	NUDT19
218016_s_at	0.0275	0.593328	LOC101060521
212740_at	0.0275	0.713354	PIK3R4
216044_x_at	0.0275	1.26069	FAM69A
231259_s_at	0.0275	0.8439	CCND2
201011_at	0.0275	0.588297	RPN1
91826_at	0.0275	-1.66154	EPS8L1
1559432_at	0.0275	0.934037	ACKR2
213540_at	0.0275	-0.777014	HSD17B8
46142_at	0.0275	0.902278	LMF1
226493_at	0.0275	0.770452	KCTD18
219313_at	0.0276	-1.39764	GRAMD1C
225328_at	0.0278	1.42145	FBXO32
242738_s_at	0.0278	0.865239	ZFHX3
217894_at	0.0279	0.748833	KCTD3
226353_at	0.028	0.793994	SPPL2A
208788_at	0.028	0.768748	ELOVL5
223087_at	0.0281	0.609349	ECHDC1
203695_s_at	0.0281	1.13451	DFNA5
227322_s_at	0.0281	0.61603	BCCIP
217427_s_at	0.0281	0.909757	HIRA
218930_s_at	0.0281	0.706864	TMEM106B
226760_at	0.0281	0.647948	MBTPS2
209585_s_at	0.0281	0.944776	MINPP1
235299_at	0.0281	1.58511	SLC41A2
226483_at	0.0281	0.693437	TMEM68
230192_at	0.0281	0.931449	TRIM13
219532_at	0.0281	0.854359	ELOVL4
223916_s_at	0.0281	-1.72601	BCOR
219479_at	0.0281	1.01237	KDELC1
225788_at	0.0281	0.873868	RRP36
201280_s_at	0.0281	1.04458	LOC101926921
224643_at	0.0284	0.731708	PRRC1
207431_s_at	0.0285	0.979093	DEGS1
217922_at	0.0287	0.55241	MAN1A2
213805_at	0.0288	1.06163	ABHD5
227061_at	0.0289	1.26239	LINC01279
210329_s_at	0.0289	0.815072	SGCD
232267_at	0.0289	1.1621	ADGRD1
201148_s_at	0.0289	0.953735	TIMP3
202723_s_at	0.029	1.18693	FOXO1
218013_x_at	0.029	0.699685	DCTN4
228011_at	0.029	1.0309	FAM92A1
227836_at	0.029	0.710053	UTP23
242844_at	0.029	0.576771	PGGT1B
227001_at	0.029	0.583248	NIPAL2
212854_x_at	0.029	-1.02189	NBPF1
200998_s_at	0.029	1.41507	CKAP4
220147_s_at	0.029	-0.912785	FAM60A
210075_at	0.029	0.696625	Jun3
203447_at	0.029	0.617462	PSMD5
235289_at	0.029	0.978378	EIF5A2
219688_at	0.029	0.944707	BBS7
222412_s_at	0.0291	0.830089	SSR3
218310_at	0.0292	0.555446	KCTD7
236826_at	0.0293	0.85225	TTC39B
204001_at	0.0293	0.731708	SNAPC3
201930_at	0.0293	0.65386	MCM6
1553113_s_at	0.0294	0.967673	CDK8
218073_s_at	0.0294	1.08978	NDC1
210186_s_at	0.0294	1.39042	LOC101929368
222889_at	0.0299	0.879471	DCLRE1B
1558214_s_at	0.0299	1.27729	CTNNA1
204313_s_at	0.0299	0.507834	CREB1
201142_at	0.0299	0.783845	EIF2S1
1553961_s_at	0.0299	0.760719	SNX21
201602_s_at	0.0299	1.05601	PPP1R12A
235940_at	0.0299	1.13271	C9orf64
226552_at	0.0299	1.13072	IER5L
241700_at	0.0299	0.899104	ZFHX4
227312_at	0.0299	1.0391	SNTB2
236217_at	0.0299	0.695642	SLC31A1
213612_x_at	0.03	-1.06737	NBPF20
208827_at	0.03	0.654838	PSMB6
227193_at	0.03	0.777338	SLC30A4
209845_at	0.03	-0.517903	MKRN1
219649_at	0.03	0.93469	ALG6
230657_at	0.03	1.32105	TMEM165
211654_x_at	0.03	-1.26615	HLA-DQB1
207812_s_at	0.03	0.666655	GORASP2
223468_s_at	0.03	0.940977	RGMA
213428_s_at	0.03	1.11274	COL6A1
225115_at	0.03	-1.13954	HIPK2
222552_at	0.03	0.629983	GOLT1B
220241_at	0.03	0.531063	TMCO3
226740_x_at	0.03	-1.08556	NBPF26
204497_at	0.0301	0.666889	ADCY9
201199_s_at	0.0302	0.742945	PSMD1
219592_at	0.0302	0.743157	MCPH1
218894_s_at	0.0306	1.05701	MAGOHB
237058_x_at	0.0306	-3.5102	SLC6A13
209270_at	0.0306	-0.954737	LAMB3
201318_s_at	0.0306	0.537241	MYL12B
207434_s_at	0.0306	-3.10381	FXYD6-FXYD2
223866_at	0.0306	0.708251	ARMC2
218502_s_at	0.0306	0.971038	TRPS1
219855_at	0.0306	0.758512	NUDT11
223594_at	0.0306	0.834939	TMEM117
224959_at	0.0307	0.791207	SLC26A2
230792_at	0.0308	-1.18019	FAAH2
206315_at	0.0315	2.97018	CRLF1
203122_at	0.0315	0.473882	TRAPPC12
214587_at	0.0315	1.2626	COL8A1
218803_at	0.0315	0.886556	CHFR
236313_at	0.032	1.78154	CDKN2B
208971_at	0.032	-0.602822	UROD
1558201_s_at	0.032	0.662056	SLC4A1AP
213502_x_at	0.032	-1.19261	GUSBP11
225732_at	0.0321	0.762553	KLHL42
215870_s_at	0.0321	1.74969	PLA2G5
35846_at	0.0321	-0.771404	THRA
227908_at	0.0321	1.15535	TBC1D24
201705_at	0.0321	0.542226	PSMD7
227144_at	0.0321	0.613563	KIAA0930
235819_at	0.0321	0.961472	BTF3L4
202686_s_at	0.0321	0.94331	AXL
201359_at	0.0322	0.488223	COPB1
218387_s_at	0.0322	0.808146	PGLS
213848_at	0.0322	0.542329	DUSP7
204733_at	0.0322	-2.12104	KLK6
228845_at	0.0322	1.24535	PLBD2
235079_at	0.0322	0.862019	ZNF704
223176_at	0.0324	0.730759	KCTD20
201985_at	0.0328	0.714228	KIAA0196
205453_at	0.0329	-0.629548	HOXB2
224804_s_at	0.0329	-0.630676	FAM219B
229900_at	0.0329	0.90965	CD109
1555229_a_at	0.0329	2.43787	C1S
205324_s_at	0.0331	0.702608	FTSJ1
209099_x_at	0.0331	0.537928	JAG1
228224_at	0.0331	1.45818	PRELP
211048_s_at	0.0334	0.577644	PDIA4
236233_at	0.0335	1.15126	TRIM32
225082_at	0.0335	0.703935	CPSF3
219706_at	0.0335	0.542977	AP5S1
224938_at	0.0335	0.70861	NUFIP2
223165_s_at	0.0335	-0.613301	IP6K2
226416_at	0.0338	0.877209	ERI1
226084_at	0.0338	0.725155	MAP1B
211406_at	0.0342	0.882128	IER3IP1
218783_at	0.0342	0.93379	INTS7
221220_s_at	0.0342	1.3376	SCYL2
219282_s_at	0.0342	0.984091	TRPV2
224682_at	0.0348	0.597481	ANKIB1
213606_s_at	0.0348	1.39406	ARHGDIA
232067_at	0.0348	1.06695	FAXC
217831_s_at	0.0348	-0.669233	NSFL1C
226601_at	0.0351	0.665668	SLC30A7
214845_s_at	0.0352	0.99455	CALU
226608_at	0.0352	0.954657	C16orf87
234000_s_at	0.0352	0.707619	HACD3
217716_s_at	0.0352	0.611609	SEC61A1
208609_s_at	0.0353	1.37563	TNXB
208918_s_at	0.0353	0.567771	NADK
204844_at	0.0354	-1.38684	ENPEP
229357_at	0.0355	1.28184	ADAMTS5
201522_x_at	0.0357	-0.629807	SNURF
209614_at	0.0357	1.45836	ADH1B
1552306_at	0.0357	0.898291	ALG10
224893_at	0.0357	0.822134	ATL3
214739_at	0.0357	0.698994	LRCH3
213624_at	0.0359	0.832427	SMPDL3A
208758_at	0.036	0.663213	ATIC
226510_at	0.0362	0.879567	HEATR5A
227951_s_at	0.0362	-0.819612	FAM98C
204575_s_at	0.0362	0.987709	MMP19
205592_at	0.0362	-0.763429	SLC4A1
227506_at	0.0362	-1.51391	SLC16A9
203688_at	0.0362	0.515222	PKD2
219270_at	0.0362	-0.59799	CHAC1
217879_at	0.0362	0.620618	CDC27
219836_at	0.0363	-2.26718	ZBED2
204257_at	0.0363	0.759833	FADS3
1562836_at	0.0364	2.1386	DDX6
218577_at	0.0364	0.584883	LRRC40
220168_at	0.0364	-0.534245	CASC1
202200_s_at	0.0364	0.528503	SRPK1
200889_s_at	0.0364	0.790998	SSR1
218254_s_at	0.0364	0.891762	SAR1B
205792_at	0.0368	2.27417	WISP2
235559_at	0.0368	0.609797	INMT-FAM188B
226535_at	0.0368	-2.77148	LOC100505984
209593_s_at	0.0369	0.569853	TOR1B
201274_at	0.0369	0.729359	PSMA5
205674_x_at	0.037	-2.69716	FXYD2
232235_at	0.037	0.956596	DSEL
218174_s_at	0.0372	0.562823	TMEM254
236027_at	0.0375	0.750932	SFR1
202007_at	0.0377	1.59204	NID1
231370_at	0.0377	0.964358	PPM1A
203637_s_at	0.0377	1.04761	MID1
201237_at	0.0377	0.575373	CAPZA2
240574_at	0.0377	-0.706992	DNAJC3-AS1
205534_at	0.0378	1.30331	PCDH7
225127_at	0.0378	1.04253	TMEM181
227622_at	0.0378	-0.758778	PCF11
231823_s_at	0.0381	1.61495	SH3PXD2B
202852_s_at	0.0383	0.521594	AAGAB
224764_at	0.0383	0.589506	ARHGAP21
1552494_at	0.0383	-0.523702	TAF8
233072_at	0.0383	0.553705	NTNG2
209290_s_at	0.0384	1.20267	NFIB
229806_at	0.0384	0.82855	QRICH1
229554_at	0.0384	1.51537	LUM
231337_at	0.0384	0.846751	LOC100505498
210962_s_at	0.0384	-0.713523	AKAP9
203789_s_at	0.0384	1.19768	SEMA3C
232591_s_at	0.0384	0.931615	TMEM30A
230766_at	0.0384	0.772838	GART
222802_at	0.0384	1.35288	EDN1
225464_at	0.0384	0.672028	FRMD6
202922_at	0.0386	0.633982	GCLC
215190_at	0.0386	-0.974146	EIF3M
204623_at	0.0386	-0.556158	TFF3
203460_s_at	0.0386	0.691904	PSEN1
202060_at	0.0387	0.694017	CTR9
201397_at	0.0387	-0.692221	PHGDH
218598_at	0.0387	0.882583	RINT1
205648_at	0.0387	2.06021	WNT2
203116_s_at	0.0387	0.518304	FECH
206118_at	0.0387	-0.745337	STAT4
223151_at	0.0387	0.518856	DCUN1D5
1569453_a_at	0.0387	-0.701215	LOC692247
209060_x_at	0.0387	0.864838	NCOA3
230416_at	0.0387	0.772135	PDZD8
218918_at	0.0389	0.64899	MAN1C1
202375_at	0.0389	1.0159	SEC24D
225090_at	0.0389	0.827394	MIR6751
200700_s_at	0.0389	1.01745	KDELR2
226639_at	0.0389	0.770478	SFT2D3
213325_at	0.0389	0.980712	NECTIN3
223250_at	0.039	0.582634	KLHL7
206838_at	0.039	-0.556335	TBX19
218485_s_at	0.039	0.611538	SLC35C1
216996_s_at	0.039	0.649852	FASTKD2
221547_at	0.0393	0.580469	PRPF18
229247_at	0.0397	-0.996211	FBLN7
223242_s_at	0.0397	0.623307	MFSD11
203131_at	0.0397	1.53955	PDGFRA
204639_at	0.0397	1.153	ADA
231312_at	0.0397	-0.665698	LOC101928487
226281_at	0.0397	1.7904	DNER
203240_at	0.0397	-1.75792	FCGBP
206345_s_at	0.0397	-2.45669	PON1
218256_s_at	0.0399	0.737127	NUP54
218658_s_at	0.0399	0.571542	ACTR8
204112_s_at	0.0399	1.01165	HNMT
235005_at	0.0402	0.509064	DIS3L
218616_at	0.0402	0.579745	INTS12
208621_s_at	0.0403	-1.41917	EZR
213567_at	0.0403	0.622536	KPNA4
226060_at	0.0404	0.951191	RFT1
213493_at	0.0404	1.17509	SNED1
212833_at	0.0404	0.705213	SLC25A46
203935_at	0.0407	0.692698	ACVR1
215210_s_at	0.0408	0.832932	DLST
205778_at	0.0408	-2.20645	KLK7
223115_at	0.0408	0.852713	MED17
209526_s_at	0.0412	0.662883	HDGFRP3
225734_at	0.0412	0.899371	FBXO22
204777_s_at	0.0412	-1.15947	MAL
203375_s_at	0.0412	0.583486	TPP2
222754_at	0.0412	0.685304	TRNT1
212861_at	0.0412	0.547392	MFSD5
204241_at	0.0412	0.718355	ACOX3
212108_at	0.0412	0.699787	FAF2
226415_at	0.0412	-1.61041	VAT1L
223099_s_at	0.0412	0.611699	LOC100507577
220327_at	0.0412	1.3528	VGLL3
1557458_s_at	0.0413	-0.573956	SHB
227684_at	0.0413	0.778231	S1PR2
231968_at	0.0413	0.680116	UGGT1
227442_at	0.0413	0.637836	COX18
202644_s_at	0.0413	-0.765637	TNFAIP3
205922_at	0.0413	-1.64034	VNN2
225579_at	0.0413	0.566579	PQLC3
228605_at	0.0413	0.607173	UBXN2A
202976_s_at	0.0413	1.03297	RHOBTB3
203336_s_at	0.0413	0.641104	ITGB1BP1
204602_at	0.0415	2.3868	DKK1
237187_at	0.0416	0.987211	HRK
226907_at	0.0416	-0.931338	PPP1R14C
201998_at	0.0417	-1.37411	ST6GAL1
221803_s_at	0.0419	1.23495	NRBF2
228408_s_at	0.042	0.848679	SDAD1
225302_at	0.042	0.680155	TMX3
227713_at	0.042	0.603065	KATNAL1
212154_at	0.042	0.807959	SDC2
230352_at	0.042	0.782719	PRPS2
229004_at	0.042	1.28202	ADAMTS15
225387_at	0.042	-0.979972	TSPAN5
212194_s_at	0.042	0.609549	TM9SF4
221229_s_at	0.042	0.968366	TRMT61B
222448_s_at	0.042	0.485434	CMPK1
202944_at	0.042	0.487231	NAGA
219648_at	0.042	-1.57896	MREG
205073_at	0.042	2.15953	CYP2J2
213455_at	0.0421	0.515208	FAM114A1
230074_s_at	0.0421	-0.548964	C16orf58
242524_at	0.0421	1.98439	CBLN4
1558116_x_at	0.0421	0.534886	RECK
218699_at	0.0421	0.694414	RAB29
225402_at	0.0423	0.857902	TP53RK
204616_at	0.0426	0.995801	UCHL3
225817_at	0.0426	-0.94745	LOC101930349
223467_at	0.0426	-1.03678	RASD1
209520_s_at	0.0426	1.03984	NCBP1
219143_s_at	0.0426	0.719773	RPP25
229117_s_at	0.0426	0.484197	JUND
212294_at	0.0426	0.705028	GNG12
228153_at	0.0428	-0.594783	RNF144B
221024_s_at	0.0428	1.13781	SLC2A10
204956_at	0.0428	1.10345	MTAP
217232_x_at	0.043	-4.1615	HBB
202630_at	0.0432	0.618025	APPBP2
224622_at	0.0433	-0.875576	TBC1D14
209130_at	0.0433	0.517636	SNAP23
218235_s_at	0.0434	0.784381	UTP11
218203_at	0.0434	0.490878	ALG5
238647_at	0.0439	0.803585	C14orf28
223440_at	0.044	0.512952	C16orf70
213839_at	0.044	-1.02531	CLMN
227195_at	0.0443	0.698062	ZNF503
220794_at	0.0443	1.27386	GREM2
228147_at	0.0444	-0.828233	SEPT7P2
205574_x_at	0.0446	1.20725	BMP1
219346_at	0.0447	1.17	LRFN3
207173_x_at	0.0447	1.02541	CDH11
215646_s_at	0.0447	1.68394	VCAN
202595_s_at	0.0447	0.746231	LEPROTL1
223024_at	0.0447	0.645416	AP1M1
229377_at	0.0448	1.2378	GRTP1
230951_at	0.0448	-0.62631	EPB41L5
218854_at	0.045	0.94652	DSE
209012_at	0.0451	0.655824	TRIO
207850_at	0.0451	-0.80046	CXCL3
209897_s_at	0.0453	0.602761	SLIT2
236268_at	0.0455	1.2414	SEC22C
202275_at	0.0458	1.10669	G6PD
228999_at	0.046	-1.57735	CHD2
215111_s_at	0.046	-0.607419	TSC22D1
226502_at	0.046	0.711033	ELMOD2
225419_at	0.046	0.685815	MPLKIP
224990_at	0.0461	0.698915	SMIM14
238530_at	0.0467	0.606573	NNT
203954_x_at	0.0467	-1.007	CLDN3
208838_at	0.0467	0.643154	CAND1
205836_s_at	0.0468	0.68231	YTHDC2
214214_s_at	0.0469	0.638839	C1QBP
218012_at	0.0469	-0.578906	TSPYL2
221819_at	0.047	0.505117	RAB35
219220_x_at	0.0471	0.472131	MRPS22
219878_s_at	0.0471	0.52239	KLF13
225974_at	0.0471	0.790474	TMEM64
210502_s_at	0.0472	-0.510308	PPIE
211485_s_at	0.0473	0.811303	FGF18
204276_at	0.0473	0.797101	TK2
212476_at	0.0475	0.653274	ACAP2
229459_at	0.0475	1.74564	FAM19A5
229132_at	0.0475	0.765828	MINA
205573_s_at	0.0475	0.733466	SNX7
228005_at	0.0475	0.736724	ZXDB
228774_at	0.0475	0.762532	CEP78
1555962_at	0.0475	1.35278	B3GNT7
224835_at	0.0475	-0.906842	GPCPD1
219297_at	0.0475	0.714447	WDR44
208743_s_at	0.0475	0.858534	YWHAB
224247_s_at	0.0476	0.777985	MRPS10
236140_at	0.0476	1.29899	GCLM
234472_at	0.0477	0.941322	GALNT13
227942_s_at	0.0477	0.622596	CRIPT
226242_at	0.0479	0.497071	C1orf131
221921_s_at	0.0479	-0.759686	CADM3
1560371_at	0.0479	0.719476	LINC00997
219482_at	0.0481	-0.84608	SETD4
210216_x_at	0.0481	0.727616	RAD1
219062_s_at	0.0482	1.1369	ZCCHC2
207761_s_at	0.0482	0.862066	METTL7A
225351_at	0.0483	0.659956	FAM45A
202806_at	0.0483	0.871118	DBN1
229492_at	0.0483	0.93293	VANGL1
226762_at	0.0483	0.875274	MIR4657
231839_at	0.0483	0.701294	PDE12
210481_s_at	0.0483	-1.2986	CLEC4M
209115_at	0.0485	0.503019	UBA3
225163_at	0.0487	0.658048	FRMD4A
203642_s_at	0.0488	0.589935	COBLL1
202610_s_at	0.0489	0.742008	MED14
228031_at	0.0489	0.584896	TTPAL
200876_s_at	0.0489	0.51188	PSMB1
218334_at	0.049	0.690759	THOC7
243115_at	0.049	-1.17938	THCAT158
223923_at	0.0491	-1.29655	C21orf62
203397_s_at	0.0491	-2.13353	GALNT3
218931_at	0.0491	-0.822047	RAB17
236310_at	0.0491	-0.890221	ZNF37BP
202012_s_at	0.0491	0.649001	EXT2
228720_at	0.0491	0.814873	SORCS2
202582_s_at	0.0492	0.521849	RANBP9
218561_s_at	0.0492	0.642235	LYRM4
218622_at	0.0492	0.697067	NUP37
224772_at	0.0492	1.3867	NAV1
233852_at	0.0493	0.95008	POLH
200653_s_at	0.0493	0.872674	CALM3
238964_at	0.0495	1.32851	FIGN
225864_at	0.0495	1.16797	FAM84B
204023_at	0.0495	0.718143	RFC4
213282_at	0.0495	0.598117	APOOL
205363_at	0.0495	-2.52787	BBOX1
214205_x_at	0.0495	0.707527	GLRX3
200087_s_at	0.0495	0.44764	TMED2
201226_at	0.0496	-0.507654	NDUFB8
226490_at	0.0497	1.44589	NHSL1
211921_x_at	0.0497	-0.500096	LOC100506248
1553102_a_at	0.0497	1.01598	CCDC69
204944_at	0.0497	0.755676	PTPRG
204017_at	0.0497	1.01885	KDELR3
209404_s_at	0.0497	0.52414	TMED7-TICAM2
203151_at	0.0497	0.753185	MAP1A
1560826_at	0.0497	0.793974	LOC101929398
200666_s_at	0.0497	-0.832602	DNAJB1
209630_s_at	0.0497	0.553255	FBXW2
225663_at	0.0497	0.538759	ACBD5
205799_s_at	0.0498	-3.56026	SLC3A1
1560648_s_at	0.0498	0.722436	TSPYL1
203102_s_at	0.0498	1.07013	MGAT2
230176_at	0.0498	0.614438	UEVLD
218724_s_at	0.0498	-0.748024	TGIF2
204038_s_at	0.0499	0.8512	LPAR1
